# Supplementary material for: The synthetic oleanane triterpenoid CDDO‐2P‐Im binds GRP78/BiP to induce unfolded protein response‐mediated apoptosis in myeloma
Source: Mol Oncol. 2023 Jun 13;17(12):2526–45. doi: 10.1002/1878-0261.13447 (PMC10701780; doi:10.1002/1878-0261.13447)
Supplement: Supplementary file 2 — Table S1. Upregulated pathways of 0.1 μM 2P‐Im treatment compared with control treatment. Table S2. Downregulated pathways of 0.1 μM 2P‐Im treatment compared with control treatment. Table S3. Upregulated pathways of 0.4 μM 2P‐Im treatment compared with control treatment. Table S4. Downregulated pathways of 0.4 μM 2P‐Im treatment compared with control treatment. Table S5. Differentially expressed genes of 0.1 μM 2P‐Im treatment compared with control treatment. Table S6. Differentially expressed genes of 0.4 μM 2P‐Im treatment compared with control treatment. [file MOL2-17-2526-s001.xlsx]

## Sheet: S1. 0.1 uM vs Control Up
	Geneset	GS DETAILS	SIZE	ES	NES	NOM p-val	FDR q-val	FWER p-val	RANK AT MAX	LEADING EDGE
1	HALLMARK_REACTIVE_OXYGEN_SPECIES_PATHWAY	Details ...	49	0.53	1.96	0	0.044	0	2657	tags=31%, list=10%, signal=34%
2	HALLMARK_XENOBIOTIC_METABOLISM	Details ...	174	0.42	1.59	0	0.064	0.087	3929	tags=21%, list=15%, signal=25%
3	HALLMARK_UV_RESPONSE_DN	Details ...	142	0.54	1.4	0	0.527	0.444	4540	tags=42%, list=17%, signal=50%
4	HALLMARK_HEDGEHOG_SIGNALING	Details ...	31	0.54	1.39	0.139	0.416	0.444	2167	tags=26%, list=8%, signal=28%
5	HALLMARK_ADIPOGENESIS	Details ...	193	0.35	1.39	0	0.342	0.444	4672	tags=28%, list=18%, signal=34%
6	HALLMARK_APOPTOSIS	Details ...	154	0.42	1.38	0	0.299	0.444	3543	tags=26%, list=14%, signal=30%
7	HALLMARK_INFLAMMATORY_RESPONSE	Details ...	179	0.37	1.36	0	0.34	0.507	2846	tags=20%, list=11%, signal=22%
8	HALLMARK_IL6_JAK_STAT3_SIGNALING	Details ...	78	0.46	1.3	0.23	0.392	0.6	5184	tags=32%, list=20%, signal=40%
9	HALLMARK_FATTY_ACID_METABOLISM	Details ...	145	0.34	1.27	0.095	0.391	0.65	3514	tags=21%, list=13%, signal=25%
10	HALLMARK_P53_PATHWAY	Details ...	189	0.33	1.26	0.096	0.356	0.65	4554	tags=24%, list=17%, signal=29%
11	HALLMARK_ESTROGEN_RESPONSE_LATE	Details ...	182	0.3	1.24	0.098	0.356	0.699	4248	tags=22%, list=16%, signal=26%
12	HALLMARK_CHOLESTEROL_HOMEOSTASIS	Details ...	72	0.36	1.19	0.097	0.403	0.699	3457	tags=25%, list=13%, signal=29%
13	HALLMARK_MTORC1_SIGNALING	Details ...	196	0.48	1.19	0	0.384	0.699	4133	tags=35%, list=16%, signal=41%
14	HALLMARK_HYPOXIA	Details ...	196	0.38	1.19	0	0.372	0.699	4099	tags=29%, list=16%, signal=34%
15	HALLMARK_KRAS_SIGNALING_UP	Details ...	185	0.41	1.18	0	0.395	0.75	5837	tags=37%, list=22%, signal=48%
16	HALLMARK_COAGULATION	Details ...	112	0.38	1.18	0.124	0.388	0.75	5502	tags=31%, list=21%, signal=39%
17	HALLMARK_TNFA_SIGNALING_VIA_NFKB	Details ...	196	0.41	1.17	0	0.367	0.75	3955	tags=31%, list=15%, signal=36%
18	HALLMARK_EPITHELIAL_MESENCHYMAL_TRANSITION	Details ...	192	0.38	1.16	0	0.356	0.75	5010	tags=29%, list=19%, signal=36%
19	HALLMARK_ANGIOGENESIS	Details ...	32	0.41	1.16	0.314	0.354	0.75	2821	tags=28%, list=11%, signal=31%
20	HALLMARK_SPERMATOGENESIS	Details ...	100	0.35	1.13	0.095	0.398	0.75	5187	tags=26%, list=20%, signal=32%

## Sheet: S2. 0.1 uM 2P vs Control Down
	Geneset	GS DETAILS	SIZE	ES	NES	NOM p-val	FDR q-val	FWER p-val	RANK AT MAX	LEADING EDGE
1	HALLMARK_MYC_TARGETS_V2	Details ...	57	-0.66	-1.5	0	0.129	0.214	3288	tags=60%, list=13%, signal=68%
2	HALLMARK_OXIDATIVE_PHOSPHORYLATION	Details ...	200	-0.42	-1.41	0	0.168	0.416	6487	tags=52%, list=25%, signal=68%
3	HALLMARK_DNA_REPAIR	Details ...	148	-0.32	-1.19	0.321	0.486	0.768	4749	tags=34%, list=18%, signal=42%
4	HALLMARK_ALLOGRAFT_REJECTION	Details ...	174	-0.3	-1.12	0.197	0.543	0.818	3557	tags=24%, list=14%, signal=28%
5	HALLMARK_KRAS_SIGNALING_DN	Details ...	143	-0.26	-1.05	0.192	0.641	0.906	1851	tags=12%, list=7%, signal=13%
6	HALLMARK_MYC_TARGETS_V1	Details ...	195	-0.33	-1.01	0.314	0.642	0.951	4298	tags=29%, list=16%, signal=35%
7	HALLMARK_APICAL_JUNCTION	Details ...	187	-0.24	-0.88	0.724	0.902	1	3855	tags=21%, list=15%, signal=24%
8	HALLMARK_E2F_TARGETS	Details ...	198	-0.32	-0.86	0.513	0.837	1	5770	tags=35%, list=22%, signal=45%
9	HALLMARK_INTERFERON_GAMMA_RESPONSE	Details ...	192	-0.24	-0.84	0.627	0.776	1	5174	tags=32%, list=20%, signal=40%
10	HALLMARK_G2M_CHECKPOINT	Details ...	195	-0.28	-0.71	0.726	0.923	1	4190	tags=25%, list=16%, signal=30%

## Sheet: S3. 0.4 uM 2P vs Control Up
	Geneset	GS DETAILS	SIZE	ES	NES	NOM p-val	FDR q-val	FWER p-val	RANK AT MAX	LEADING EDGE
1	HALLMARK_P53_PATHWAY	Details ...	189	0.48	1.71	0	0.068	0	1906	tags=23%, list=7%, signal=24%
2	HALLMARK_TNFA_SIGNALING_VIA_NFKB	Details ...	196	0.58	1.59	0	0.121	0.115	2825	tags=38%, list=11%, signal=42%
3	HALLMARK_HYPOXIA	Details ...	196	0.54	1.56	0	0.104	0.115	3370	tags=32%, list=13%, signal=36%
4	HALLMARK_APOPTOSIS	Details ...	154	0.48	1.53	0	0.13	0.269	3032	tags=27%, list=12%, signal=30%
5	HALLMARK_XENOBIOTIC_METABOLISM	Details ...	174	0.47	1.52	0	0.118	0.269	5789	tags=36%, list=22%, signal=46%
6	HALLMARK_PANCREAS_BETA_CELLS	Details ...	24	0.6	1.47	0	0.159	0.378	4685	tags=29%, list=18%, signal=35%
7	HALLMARK_SPERMATOGENESIS	Details ...	100	0.43	1.46	0	0.152	0.378	4160	tags=24%, list=16%, signal=28%
8	HALLMARK_UV_RESPONSE_UP	Details ...	151	0.41	1.4	0	0.236	0.425	3638	tags=25%, list=14%, signal=28%
9	HALLMARK_TGF_BETA_SIGNALING	Details ...	53	0.47	1.34	0	0.246	0.425	5757	tags=45%, list=22%, signal=58%
10	HALLMARK_INFLAMMATORY_RESPONSE	Details ...	179	0.39	1.31	0.115	0.266	0.468	2838	tags=21%, list=11%, signal=24%
11	HALLMARK_REACTIVE_OXYGEN_SPECIES_PATHWAY	Details ...	49	0.37	1.31	0	0.252	0.468	2217	tags=18%, list=8%, signal=20%
12	HALLMARK_UV_RESPONSE_DN	Details ...	142	0.5	1.29	0	0.247	0.468	3716	tags=30%, list=14%, signal=34%
13	HALLMARK_UNFOLDED_PROTEIN_RESPONSE	Details ...	110	0.44	1.28	0	0.249	0.468	2314	tags=25%, list=9%, signal=28%
14	HALLMARK_NOTCH_SIGNALING	Details ...	32	0.44	1.27	0	0.242	0.468	2526	tags=31%, list=10%, signal=35%
15	HALLMARK_HEDGEHOG_SIGNALING	Details ...	31	0.49	1.25	0	0.271	0.611	2756	tags=23%, list=11%, signal=25%
16	HALLMARK_COMPLEMENT	Details ...	185	0.37	1.24	0.113	0.261	0.611	4587	tags=25%, list=18%, signal=30%
17	HALLMARK_COAGULATION	Details ...	112	0.37	1.21	0.2	0.312	0.697	5071	tags=27%, list=19%, signal=33%
18	HALLMARK_KRAS_SIGNALING_UP	Details ...	185	0.38	1.18	0.198	0.325	0.697	4936	tags=28%, list=19%, signal=34%
19	HALLMARK_WNT_BETA_CATENIN_SIGNALING	Details ...	40	0.43	1.17	0	0.313	0.697	3582	tags=33%, list=14%, signal=38%
20	HALLMARK_KRAS_SIGNALING_DN	Details ...	143	0.28	1.16	0	0.31	0.697	3711	tags=18%, list=14%, signal=21%

## Sheet: S4. 0.4 uM 2P vs Control Down
	Geneset	GS DETAILS	SIZE	ES	NES	NOM p-val	FDR q-val	FWER p-val	RANK AT MAX	LEADING EDGE
1	HALLMARK_E2F_TARGETS	Details ...	198	-0.65	-1.48	0	0.477	0.351	4912	tags=61%, list=19%, signal=74%
2	HALLMARK_G2M_CHECKPOINT	Details ...	195	-0.62	-1.47	0.309	0.284	0.415	4531	tags=54%, list=17%, signal=65%
3	HALLMARK_MYC_TARGETS_V2	Details ...	57	-0.82	-1.43	0	0.278	0.415	1629	tags=72%, list=6%, signal=77%
4	HALLMARK_MYC_TARGETS_V1	Details ...	195	-0.61	-1.42	0.093	0.225	0.415	4826	tags=55%, list=18%, signal=67%
5	HALLMARK_ALLOGRAFT_REJECTION	Details ...	174	-0.42	-1.28	0.125	0.326	0.502	4425	tags=33%, list=17%, signal=39%
6	HALLMARK_OXIDATIVE_PHOSPHORYLATION	Details ...	200	-0.49	-1.26	0	0.315	0.502	4985	tags=51%, list=19%, signal=63%
7	HALLMARK_DNA_REPAIR	Details ...	148	-0.39	-1.21	0.222	0.383	0.697	5441	tags=48%, list=21%, signal=60%
8	HALLMARK_ESTROGEN_RESPONSE_LATE	Details ...	182	-0.29	-1.19	0	0.357	0.697	3378	tags=23%, list=13%, signal=26%
9	HALLMARK_ESTROGEN_RESPONSE_EARLY	Details ...	190	-0.31	-1.11	0.318	0.421	0.697	2627	tags=21%, list=10%, signal=23%
10	HALLMARK_GLYCOLYSIS	Details ...	189	-0.29	-1.09	0.317	0.415	0.749	2645	tags=24%, list=10%, signal=26%
11	HALLMARK_INTERFERON_GAMMA_RESPONSE	Details ...	192	-0.32	-1.07	0.313	0.454	0.847	4979	tags=37%, list=19%, signal=45%
12	HALLMARK_APICAL_JUNCTION	Details ...	187	-0.31	-1.06	0.407	0.422	0.847	5316	tags=31%, list=20%, signal=39%
13	HALLMARK_MITOTIC_SPINDLE	Details ...	198	-0.4	-1.06	0.41	0.406	0.847	3858	tags=30%, list=15%, signal=35%
14	HALLMARK_INTERFERON_ALPHA_RESPONSE	Details ...	96	-0.3	-1.05	0.317	0.39	0.847	4956	tags=35%, list=19%, signal=44%
15	HALLMARK_FATTY_ACID_METABOLISM	Details ...	145	-0.3	-1.05	0.313	0.371	0.847	4531	tags=34%, list=17%, signal=41%
16	HALLMARK_PEROXISOME	Details ...	98	-0.32	-0.97	0.412	0.496	0.942	4410	tags=29%, list=17%, signal=34%
17	HALLMARK_APICAL_SURFACE	Details ...	42	-0.28	-0.79	0.781	0.71	0.942	3205	tags=17%, list=12%, signal=19%

## Sheet: S5. 0.1 uM vs Control DE genes
gene_id	gene_name	transcript_id	GO	KEGG	KO_ENTRY	EC	Description	FPKM.P100_1	FPKM.P100_2	FPKM.P100_3	FPKM.C1	FPKM.C2	FPKM.C3	fc	log2(fc)	pval	qval	regulation	significant
ENSG00000151632	AKR1C2	ENST00000380753;ENST00000460124;ENST00000604439	GO:0004032(alditol:NADP+ 1-oxidoreductase activity);GO:0005737(cytoplasm);GO:0005829(cytosol);GO:0006629(lipid metabolic process);GO:0006693(prostaglandin metabolic process);GO:0007186(G protein-coupled receptor signaling pathway);GO:0007586(digestion);GO:0008106(alcohol dehydrogenase (NADP+) activity);GO:0008202(steroid metabolic process);GO:0008284(positive regulation of cell population prolife…	00140(Steroid hormone biosynthesis);05204(Chemical carcinogenesis);05204(Chemical carcinogenesis)	NA	NA	aldo-keto reductase family 1 member C2 [Source:HGNC Symbol;Acc:HGNC:385]	19.8826	15.8157	18.992	1.08458	1.12412	1.1409	16.3274	4.02922	4.71804e-35	6.26225e-31	up	yes
ENSG00000100292	HMOX1	ENST00000216117;ENST00000481190;ENST00000494998;ENST00000412893	GO:0001525(angiogenesis);GO:0001666(response to hypoxia);GO:0001935(endothelial cell proliferation);GO:0002246(wound healing involved in inflammatory response);GO:0002686(negative regulation of leukocyte migration);GO:0004392(heme oxygenase (decyclizing) activity);GO:0004630(phospholipase D activity);GO:0005515(protein binding);GO:0005615(extracellular space);GO:0005634(nucleus);GO:0005730(nucleo…	00860(Porphyrin and chlorophyll metabolism);04066(HIF-1 signaling pathway);04216(Ferroptosis);04978(Mineral absorption);05200(Pathways in cancer);05206(MicroRNAs in cancer);05225(Hepatocellular carcinoma);05418(Fluid shear stress and atherosclerosis);05418(Fluid shear stress and atherosclerosis)	K00510	EC:1.14.14.18	heme oxygenase 1 [Source:HGNC Symbol;Acc:HGNC:5013]	6765.49	6802.81	6848.22	619.488	786.94	713.283	9.63175	3.2678	1.21945e-30	8.09288e-27	up	yes
ENSG00000204389	HSPA1A	ENST00000375651	GO:0000151(ubiquitin ligase complex);GO:0000166(nucleotide binding);GO:0001618(virus receptor activity);GO:0001664(G protein-coupled receptor binding);GO:0003714(transcription corepressor activity);GO:0003723(RNA binding);GO:0005102(signaling receptor binding);GO:0005515(protein binding);GO:0005524(ATP binding);GO:0005576(extracellular region);GO:0005634(nucleus);GO:0005654(nucleoplasm);GO:000573…	03040(Spliceosome);04010(MAPK signaling pathway);04141(Protein processing in endoplasmic reticulum);04144(Endocytosis);04213(Longevity regulating pathway - multiple species);04612(Antigen processing and presentation);04915(Estrogen signaling pathway);05020(Prion diseases);05134(Legionellosis);05145(Toxoplasmosis);05162(Measles);05164(Influenza A)	K03283	NA	heat shock protein family A (Hsp70) member 1A [Source:HGNC Symbol;Acc:HGNC:5232]	329.852	307.579	334.147	33.124	67.9324	63.9897	5.88671	2.55746	2.84469e-17	1.25859e-13	up	yes
ENSG00000140961	OSGIN1	ENST00000393306;ENST00000567707;ENST00000565123;ENST00000563543	GO:0005515(protein binding);GO:0005575(cellular_component);GO:0007275(multicellular organism development);GO:0008083(growth factor activity);GO:0010469(regulation of signaling receptor activity);GO:0030154(cell differentiation);GO:0030308(negative regulation of cell growth);GO:0040008(regulation of growth);GO:0043065(positive regulation of apoptotic process);GO:0043065(positive regulation of apop…	NA	NA	NA	oxidative stress induced growth inhibitor 1 [Source:HGNC Symbol;Acc:HGNC:30093]	19.5719	19.4727	18.6794	2.72666	1.52722	1.67119	9.74232	3.28427	3.60366e-16	1.19578e-12	up	yes
ENSG00000146674	IGFBP3	ENST00000275521;ENST00000381083;ENST00000460477;ENST00000448817;ENST00000465642;ENST00000460209;ENST00000613132;ENST00000417621;ENST00000428530	GO:0001558(regulation of cell growth);GO:0001649(osteoblast differentiation);GO:0001933(negative regulation of protein phosphorylation);GO:0001968(fibronectin binding);GO:0005515(protein binding);GO:0005520(insulin-like growth factor binding);GO:0005576(extracellular region);GO:0005615(extracellular space);GO:0005634(nucleus);GO:0005788(endoplasmic reticulum lumen);GO:0006468(protein phosphorylat…	04115(p53 signaling pathway);04218(Cellular senescence);05202(Transcriptional misregulation in cancer);05202(Transcriptional misregulation in cancer)	NA	NA	insulin like growth factor binding protein 3 [Source:HGNC Symbol;Acc:HGNC:5472]	43.1657	56.4205	37.0323	231.241	376.864	216.732	0.165631	-2.59396	4.86115e-16	1.29044e-12	down	yes
ENSG00000188599	NPIPP1	ENST00000534799;ENST00000448011;ENST00000547107	NA	NA	NA	NA	nuclear pore complex interacting protein pseudogene 1 [Source:HGNC Symbol;Acc:HGNC:35407]	0.15946	0.22909	0.17129	4.98931	4.94906	2.66634	0.0444152	-4.4928	6.14646e-16	1.3597e-12	down	yes
ENSG00000196139	AKR1C3	ENST00000380554;ENST00000603484;ENST00000605322;ENST00000603312;ENST00000605781;ENST00000480697	GO:0001523(retinoid metabolic process);GO:0001758(retinal dehydrogenase activity);GO:0004032(alditol:NADP+ 1-oxidoreductase activity);GO:0004033(aldo-keto reductase (NADP) activity);GO:0004745(retinol dehydrogenase activity);GO:0005622(intracellular);GO:0005634(nucleus);GO:0005737(cytoplasm);GO:0005829(cytosol);GO:0006693(prostaglandin metabolic process);GO:0007186(G protein-coupled receptor sign…	00140(Steroid hormone biosynthesis);00590(Arachidonic acid metabolism);00790(Folate biosynthesis);04913(Ovarian steroidogenesis);04913(Ovarian steroidogenesis)	K04119	1.1.1.188;1.1.1.213;1.1.1.357;EC:1.1.1.51	aldo-keto reductase family 1 member C3 [Source:HGNC Symbol;Acc:HGNC:386]	21.8331	23.8976	22.5849	3.58748	4.69712	3.73397	5.68417	2.50695	3.25976e-15	6.18097e-12	up	yes
ENSG00000271303	SRXN1	ENST00000381962	GO:0000166(nucleotide binding);GO:0005515(protein binding);GO:0005524(ATP binding);GO:0005737(cytoplasm);GO:0005829(cytosol);GO:0006979(response to oxidative stress);GO:0016209(antioxidant activity);GO:0016491(oxidoreductase activity);GO:0016667(oxidoreductase activity, acting on a sulfur group of donors);GO:0032542(sulfiredoxin activity);GO:0034599(cellular response to oxidative stress);GO:00551…	NA	K12260	EC:1.8.98.2	sulfiredoxin 1 [Source:HGNC Symbol;Acc:HGNC:16132]	129.558	130.83	137.616	25.7445	32.5081	33.2052	4.35178	2.1216	1.93347e-14	3.20786e-11	up	yes
ENSG00000151929	BAG3	ENST00000369085;ENST00000450186	GO:0000045(autophagosome assembly);GO:0000774(adenyl-nucleotide exchange factor activity);GO:0001725(stress fiber);GO:0005515(protein binding);GO:0005634(nucleus);GO:0005737(cytoplasm);GO:0005829(cytosol);GO:0005886(plasma membrane);GO:0006457(protein folding);GO:0006915(apoptotic process);GO:0007420(brain development);GO:0008565(protein transporter activity);GO:0008625(extrinsic apoptotic signal…	NA	K09557	NA	BCL2 associated athanogene 3 [Source:HGNC Symbol;Acc:HGNC:939]	42.8107	41.8974	43.9344	7.77358	10.5803	9.26675	4.65749	2.21955	2.63342e-14	3.88371e-11	up	yes
ENSG00000100242	SUN2	ENST00000405510;ENST00000405018;ENST00000469086;ENST00000438058;ENST00000406622;ENST00000464202;ENST00000452294;ENST00000477262;ENST00000455125;ENST00000494273;ENST00000433561;ENST00000456894;ENST00000430185;ENST00000480307;ENST00000470642	GO:0000784(nuclear chromosome, telomeric region);GO:0000794(condensed nuclear chromosome);GO:0005515(protein binding);GO:0005521(lamin binding);GO:0005634(nucleus);GO:0005635(nuclear envelope);GO:0005637(nuclear inner membrane);GO:0005639(integral component of nuclear inner membrane);GO:0005768(endosome);GO:0006998(nuclear envelope organization);GO:0007052(mitotic spindle organization);GO:0007097…	NA	K19347	NA	Sad1 and UNC84 domain containing 2 [Source:HGNC Symbol;Acc:HGNC:14210]	1.70902	1.87977	2.56081	9.91401	10.4362	12.7761	0.185641	-2.42941	5.07782e-14	6.73979e-11	down	yes
ENSG00000204388	HSPA1B	ENST00000375650	GO:0000151(ubiquitin ligase complex);GO:0000166(nucleotide binding);GO:0001618(virus receptor activity);GO:0001664(G protein-coupled receptor binding);GO:0003723(RNA binding);GO:0005102(signaling receptor binding);GO:0005515(protein binding);GO:0005524(ATP binding);GO:0005576(extracellular region);GO:0005634(nucleus);GO:0005654(nucleoplasm);GO:0005737(cytoplasm);GO:0005739(mitochondrion);GO:00057…	03040(Spliceosome);04010(MAPK signaling pathway);04141(Protein processing in endoplasmic reticulum);04144(Endocytosis);04213(Longevity regulating pathway - multiple species);04612(Antigen processing and presentation);04915(Estrogen signaling pathway);05134(Legionellosis);05145(Toxoplasmosis);05162(Measles);05164(Influenza A)	K03283	NA	heat shock protein family A (Hsp70) member 1B [Source:HGNC Symbol;Acc:HGNC:5233]	540.581	491.877	540.114	99.6993	138.798	139.638	4.15876	2.05615	6.41821e-14	7.74445e-11	up	yes
ENSG00000116977	LGALS8	ENST00000366584;ENST00000526589;ENST00000475670;ENST00000366583;ENST00000528782;ENST00000532640;ENST00000529796;ENST00000526652;ENST00000525789;ENST00000532826;ENST00000406509;ENST00000489586;ENST00000528259	GO:0005178(integrin binding);GO:0005515(protein binding);GO:0005615(extracellular space);GO:0005737(cytoplasm);GO:0005829(cytosol);GO:0006914(autophagy);GO:0016020(membrane);GO:0030246(carbohydrate binding);GO:0031410(cytoplasmic vesicle);GO:0098586(cellular response to virus);GO:0098792(xenophagy);GO:1904977(lymphatic endothelial cell migration);GO:1904977(lymphatic endothelial cell migration)	NA	K06832	NA	galectin 8 [Source:HGNC Symbol;Acc:HGNC:6569]	2.424	2.27915	2.336	0.25991	0.291914	0.338654	7.90491	2.98275	1.03644e-13	1.14639e-10	up	yes
ENSG00000187134	AKR1C1	ENST00000380872;ENST00000380859;ENST00000476100;ENST00000477661	GO:0001523(retinoid metabolic process);GO:0004032(alditol:NADP+ 1-oxidoreductase activity);GO:0004033(aldo-keto reductase (NADP) activity);GO:0005515(protein binding);GO:0005737(cytoplasm);GO:0005829(cytosol);GO:0006805(xenobiotic metabolic process);GO:0007586(digestion);GO:0008106(alcohol dehydrogenase (NADP+) activity);GO:0008202(steroid metabolic process);GO:0008206(bile acid metabolic process…	00140(Steroid hormone biosynthesis);00980(Metabolism of xenobiotics by cytochrome P450);00980(Metabolism of xenobiotics by cytochrome P450)	K00212	1.1.1.357;1.3.1.20;EC:1.1.1.149	aldo-keto reductase family 1 member C1 [Source:HGNC Symbol;Acc:HGNC:384]	2.36452	2.07532	2.01917	0.114944	0.0109796	0.0227344	43.4488	5.44125	1.04577e-12	1.06773e-09	up	yes
ENSG00000151012	SLC7A11	ENST00000280612;ENST00000509248	GO:0005515(protein binding);GO:0005791(rough endoplasmic reticulum);GO:0005856(cytoskeleton);GO:0005886(plasma membrane);GO:0006749(glutathione metabolic process);GO:0006865(amino acid transport);GO:0006979(response to oxidative stress);GO:0007420(brain development);GO:0008542(visual learning);GO:0009636(response to toxic substance);GO:0009986(cell surface);GO:0014070(response to organic cyclic c…	04216(Ferroptosis);04216(Ferroptosis)	K13869	NA	solute carrier family 7 member 11 [Source:HGNC Symbol;Acc:HGNC:11059]	8.17564	6.30277	7.67369	1.21818	1.63337	1.68981	4.87786	2.28625	1.26456e-12	1.19889e-09	up	yes
ENSG00000164040	PGRMC2	ENST00000296425;ENST00000394276;ENST00000520121;ENST00000613358;ENST00000509070;ENST00000503872	GO:0003707(steroid hormone receptor activity);GO:0005496(steroid binding);GO:0005515(protein binding);GO:0005635(nuclear envelope);GO:0008289(lipid binding);GO:0016020(membrane);GO:0016021(integral component of membrane);GO:0043401(steroid hormone mediated signaling pathway);GO:0043401(steroid hormone mediated signaling pathway)	NA	K17278	NA	progesterone receptor membrane component 2 [Source:HGNC Symbol;Acc:HGNC:16089]	8.81	14.0396	13.3788	1.17536	2.34942	2.36265	6.15352	2.62141	2.66079e-12	2.35445e-09	up	yes
ENSG00000248405	PRR5-ARHGAP8	ENST00000361473;ENST00000352766;ENST00000515632;ENST00000495250	GO:0007165(signal transduction);GO:0007165(signal transduction)	NA	K20633	NA	PRR5-ARHGAP8 readthrough [Source:HGNC Symbol;Acc:HGNC:34512]	0.0173935	0.0435409	0.0478823	0.678236	0.40174	1.38844	0.0440836	-4.50361	6.301e-11	5.22707e-08	down	yes
ENSG00000178562	CD28	ENST00000324106;ENST00000458610;ENST00000374481	GO:0001772(immunological synapse);GO:0002020(protease binding);GO:0002863(positive regulation of inflammatory response to antigenic stimulus);GO:0005070(SH3/SH2 adaptor activity);GO:0005515(protein binding);GO:0005829(cytosol);GO:0005886(plasma membrane);GO:0005887(integral component of plasma membrane);GO:0006955(immune response);GO:0006959(humoral immune response);GO:0007166(cell surface recept…	04514(Cell adhesion molecules (CAMs));04660(T cell receptor signaling pathway);04672(Intestinal immune network for IgA production);04940(Type I diabetes mellitus);05162(Measles);05320(Autoimmune thyroid disease);05322(Systemic lupus erythematosus);05323(Rheumatoid arthritis);05330(Allograft rejection);05332(Graft-versus-host disease);05416(Viral myocarditis);05416(Viral myocarditis)	NA	NA	CD28 molecule [Source:HGNC Symbol;Acc:HGNC:1653]	10.5977	11.1943	14.2059	30.9823	45.3329	48.7227	0.287895	-1.79638	1.24541e-10	9.29795e-08	down	yes
ENSG00000023909	GCLM	ENST00000615724;ENST00000370238;ENST00000462183;ENST00000467772	GO:0004357(glutamate-cysteine ligase activity);GO:0005829(cytosol);GO:0006534(cysteine metabolic process);GO:0006536(glutamate metabolic process);GO:0006749(glutathione metabolic process);GO:0006750(glutathione biosynthetic process);GO:0006979(response to oxidative stress);GO:0007568(aging);GO:0007584(response to nutrient);GO:0008637(apoptotic mitochondrial changes);GO:0014823(response to activit…	00270(Cysteine and methionine metabolism);00480(Glutathione metabolism);04216(Ferroptosis);04216(Ferroptosis)	NA	NA	glutamate-cysteine ligase modifier subunit [Source:HGNC Symbol;Acc:HGNC:4312]	33.1593	31.1786	33.3346	3.53374	9.17871	8.97802	4.50301	2.17089	1.26093e-10	9.29795e-08	up	yes
ENSG00000118496	FBXO30	ENST00000237281	GO:0000209(protein polyubiquitination);GO:0005515(protein binding);GO:0005829(cytosol);GO:0008270(zinc ion binding);GO:0016567(protein ubiquitination);GO:0043687(post-translational protein modification);GO:0046872(metal ion binding);GO:0061630(ubiquitin protein ligase activity)	NA	K10307	NA	F-box protein 30 [Source:HGNC Symbol;Acc:HGNC:15600]	8.4607	6.81763	8.12158	1.30903	2.20648	2.01471	4.23128	2.08109	1.42777e-10	9.9741e-08	up	yes
ENSG00000267056	AC005336	ENST00000585431	NA	NA	NA	NA	inositol polyphosphate multikinase (IPMK) pseudogene	1.80918	1.1451	2.45594	0.05783	0.078349	0.186142	16.7852	4.06912	4.38004e-10	2.90681e-07	up	yes
ENSG00000181019	NQO1	ENST00000320623;ENST00000439109;ENST00000379047;ENST00000379046;ENST00000561500;ENST00000569118	GO:0003723(RNA binding);GO:0003955(NAD(P)H dehydrogenase (quinone) activity);GO:0004128(cytochrome-b5 reductase activity, acting on NAD(P)H);GO:0004784(superoxide dismutase activity);GO:0005515(protein binding);GO:0005737(cytoplasm);GO:0005829(cytosol);GO:0006521(regulation of cellular amino acid metabolic process);GO:0006801(superoxide metabolic process);GO:0006805(xenobiotic metabolic process);…	00130(Ubiquinone and other terpenoid-quinone biosynthesis);05200(Pathways in cancer);05225(Hepatocellular carcinoma);05418(Fluid shear stress and atherosclerosis);05418(Fluid shear stress and atherosclerosis)	K00355	EC:1.6.5.2	NAD(P)H quinone dehydrogenase 1 [Source:HGNC Symbol;Acc:HGNC:2874]	101.512	116.585	105.791	25.832	35.1911	36.7159	3.31381	1.72849	6.79676e-10	4.29588e-07	up	yes
ENSG00000020633	RUNX3	ENST00000308873;ENST00000399916;ENST00000496967	GO:0000122(negative regulation of transcription by RNA polymerase II);GO:0000790(nuclear chromatin);GO:0000977(RNA polymerase II regulatory region sequence-specific DNA binding);GO:0000981(DNA-binding transcription factor activity, RNA polymerase II-specific);GO:0002062(chondrocyte differentiation);GO:0003677(DNA binding);GO:0003700(DNA-binding transcription factor activity);GO:0005515(protein bi…	04658(Th1 and Th2 cell differentiation);05169(Epstein-Barr virus infection);05169(Epstein-Barr virus infection)	NA	NA	runt related transcription factor 3 [Source:HGNC Symbol;Acc:HGNC:10473]	12.6546	11.7275	13.567	0.242393	0.28946	2.22537	13.7635	3.78278	1.46308e-08	8.82703e-06	up	yes
ENSG00000255508	AP002990	ENST00000526409;ENST00000496634;ENST00000534745	GO:0003676(nucleic acid binding);GO:0003723(RNA binding);GO:0003730(mRNA 3'-UTR binding);GO:0005634(nucleus);GO:0006378(mRNA polyadenylation);GO:0050265(RNA uridylyltransferase activity);GO:0050265(RNA uridylyltransferase activity)	NA	NA	NA	novel transcript	34.8266	3.66141	11.8881	1.04286	1.96157	0.727056	13.5003	3.75492	1.62044e-08	9.01443e-06	up	yes
ENSG00000149488	TMC2	ENST00000644205;ENST00000358864	GO:0003674(molecular_function);GO:0005216(ion channel activity);GO:0005245(voltage-gated calcium channel activity);GO:0005575(cellular_component);GO:0005886(plasma membrane);GO:0005887(integral component of plasma membrane);GO:0006811(ion transport);GO:0008381(mechanosensitive ion channel activity);GO:0016020(membrane);GO:0016021(integral component of membrane);GO:0032426(stereocilium tip);GO:005…	NA	K21988	NA	transmembrane channel like 2 [Source:HGNC Symbol;Acc:HGNC:16527]	0.18541	0.117623	0.187234	0	0.0124993	0.0120875	19.9402	4.31761	1.62997e-08	9.01443e-06	up	yes
ENSG00000254634	SMG1P6	ENST00000532337	NA	NA	NA	NA	SMG1 pseudogene 6 [Source:HGNC Symbol;Acc:HGNC:49863]	3.48874	0	4.01631	0	0	0	inf	inf	2.29738e-08	1.21973e-05	up	yes
ENSG00000110047	EHD1	ENST00000320631;ENST00000466015;ENST00000484846;ENST00000421510;ENST00000498472;ENST00000488711;ENST00000359393;ENST00000411683;ENST00000489379;ENST00000455148	GO:0000166(nucleotide binding);GO:0005509(calcium ion binding);GO:0005515(protein binding);GO:0005524(ATP binding);GO:0005525(GTP binding);GO:0005623(cell);GO:0005768(endosome);GO:0005769(early endosome);GO:0005811(lipid droplet);GO:0005886(plasma membrane);GO:0005929(cilium);GO:0006886(intracellular protein transport);GO:0006897(endocytosis);GO:0007596(blood coagulation);GO:0010008(endosome memb…	04144(Endocytosis);04144(Endocytosis)	K12483	NA	EH domain containing 1 [Source:HGNC Symbol;Acc:HGNC:3242]	5.07869	3.63349	2.46191	15.7702	12.4209	12.7653	0.272829	-1.87393	2.97493e-08	1.5187e-05	down	yes
ENSG00000284116	AL772307	ENST00000639363	NA	NA	NA	NA	novel transcript	7.96541	0	8.1373	0	0	0	inf	inf	3.40133e-08	1.67207e-05	up	yes
ENSG00000111206	FOXM1	ENST00000536066;ENST00000627656;ENST00000342628;ENST00000361953;ENST00000359843;ENST00000545049;ENST00000537018;ENST00000538564;ENST00000535350;ENST00000366362	GO:0000086(G2/M transition of mitotic cell cycle);GO:0000122(negative regulation of transcription by RNA polymerase II);GO:0000977(RNA polymerase II regulatory region sequence-specific DNA binding);GO:0000981(DNA-binding transcription factor activity, RNA polymerase II-specific);GO:0001227(DNA-binding transcription repressor activity, RNA polymerase II-specific);GO:0003677(DNA binding);GO:0003700…	04218(Cellular senescence);04218(Cellular senescence)	NA	NA	forkhead box M1 [Source:HGNC Symbol;Acc:HGNC:3818]	7.7453	5.96487	6.68818	23.4699	17.9078	19.93	0.332721	-1.58761	6.38708e-08	3.0277e-05	down	yes
ENSG00000175115	PACS1	ENST00000320580;ENST00000534273;ENST00000525798;ENST00000529757;ENST00000527224;ENST00000529795;ENST00000524784;ENST00000528935;ENST00000531597;ENST00000533811;ENST00000529677	GO:0005515(protein binding);GO:0005794(Golgi apparatus);GO:0005829(cytosol);GO:0016032(viral process);GO:0030137(COPI-coated vesicle);GO:0034067(protein localization to Golgi apparatus);GO:0044325(ion channel binding);GO:0050690(regulation of defense response to virus by virus);GO:0072659(protein localization to plasma membrane);GO:0072659(protein localization to plasma membrane)	NA	K23290	NA	phosphofurin acidic cluster sorting protein 1 [Source:HGNC Symbol;Acc:HGNC:30032]	0.509353	0.471875	0.786735	3.69255	2.74173	1.93296	0.211296	-2.24266	7.46816e-08	3.4181e-05	down	yes
ENSG00000149016	TUT1	ENST00000476907;ENST00000308436;ENST00000469480;ENST00000463241;ENST00000494385	GO:0000166(nucleotide binding);GO:0003676(nucleic acid binding);GO:0003723(RNA binding);GO:0003730(mRNA 3'-UTR binding);GO:0004652(polynucleotide adenylyltransferase activity);GO:0005515(protein binding);GO:0005524(ATP binding);GO:0005634(nucleus);GO:0005730(nucleolus);GO:0005829(cytosol);GO:0005847(mRNA cleavage and polyadenylation specificity factor complex);GO:0006378(mRNA polyadenylation);GO:…	NA	K18709	2.7.7.52;EC:2.7.7.19	terminal uridylyl transferase 1, U6 snRNA-specific [Source:HGNC Symbol;Acc:HGNC:26184]	4.24583	5.15529	5.37874	18.0891	14.0064	15.6484	0.309566	-1.69168	7.97661e-08	3.52912e-05	down	yes
ENSG00000150938	CRIM1	ENST00000280527;ENST00000477491;ENST00000481321;ENST00000497236;ENST00000473403;ENST00000413985;ENST00000426856;ENST00000428774	GO:0004857(enzyme inhibitor activity);GO:0004867(serine-type endopeptidase inhibitor activity);GO:0005010(insulin-like growth factor-activated receptor activity);GO:0005515(protein binding);GO:0005520(insulin-like growth factor binding);GO:0005576(extracellular region);GO:0005886(plasma membrane);GO:0007399(nervous system development);GO:0010951(negative regulation of endopeptidase activity);GO:0…	NA	NA	NA	cysteine rich transmembrane BMP regulator 1 [Source:HGNC Symbol;Acc:HGNC:2359]	12.4665	10.3866	12.088	2.26783	4.25815	4.24241	3.24478	1.69812	9.22637e-08	3.95037e-05	up	yes
ENSG00000139112	GABARAPL1	ENST00000266458;ENST00000539408;ENST00000421801;ENST00000545047;ENST00000535576;ENST00000541960;ENST00000541453	GO:0000045(autophagosome assembly);GO:0000421(autophagosome membrane);GO:0000422(autophagy of mitochondrion);GO:0005515(protein binding);GO:0005622(intracellular);GO:0005737(cytoplasm);GO:0005739(mitochondrion);GO:0005776(autophagosome);GO:0005783(endoplasmic reticulum);GO:0005794(Golgi apparatus);GO:0005829(cytosol);GO:0005856(cytoskeleton);GO:0005874(microtubule);GO:0006914(autophagy);GO:000699…	04068(FoxO signaling pathway);04136(Autophagy - other);04137(Mitophagy - animal);04140(Autophagy - animal);04371(Apelin signaling pathway);04621(NOD-like receptor signaling pathway);04727(GABAergic synapse);05167(Kaposi sarcoma-associated herpesvirus infection);05167(Kaposi sarcoma-associated herpesvirus infection)	K08341	NA	GABA type A receptor associated protein like 1 [Source:HGNC Symbol;Acc:HGNC:4068]	3.24216	3.19275	3.22425	0.578677	0.698644	0.811046	4.62522	2.20952	1.00536e-07	4.17006e-05	up	yes
ENSG00000155962	CLIC2	ENST00000369449;ENST00000465553;ENST00000491205;ENST00000321926	GO:0004602(glutathione peroxidase activity);GO:0005244(voltage-gated ion channel activity);GO:0005254(chloride channel activity);GO:0005515(protein binding);GO:0005622(intracellular);GO:0005634(nucleus);GO:0005737(cytoplasm);GO:0006811(ion transport);GO:0006821(chloride transport);GO:0007165(signal transduction);GO:0010880(regulation of release of sequestered calcium ion into cytosol by sarcoplas…	NA	NA	NA	chloride intracellular channel 2 [Source:HGNC Symbol;Acc:HGNC:2063]	55.6845	53.7525	54.5487	13.101	22.6746	20.6844	2.90446	1.53827	1.07415e-07	4.32035e-05	up	yes
ENSG00000152291	TGOLN2	ENST00000377386;ENST00000398263;ENST00000444342;ENST00000282120	GO:0005515(protein binding);GO:0005654(nucleoplasm);GO:0005768(endosome);GO:0005788(endoplasmic reticulum lumen);GO:0005794(Golgi apparatus);GO:0005802(trans-Golgi network);GO:0005886(plasma membrane);GO:0016020(membrane);GO:0016021(integral component of membrane);GO:0030133(transport vesicle);GO:0030140(trans-Golgi network transport vesicle);GO:0030665(clathrin-coated vesicle membrane);GO:004368…	NA	NA	NA	trans-golgi network protein 2 [Source:HGNC Symbol;Acc:HGNC:15450]	0.916604	0.75222	1.0622	7.94757	10.7978	1.6391	0.133975	-2.89996	1.14059e-07	4.45266e-05	down	yes
ENSG00000171658	NMRAL2P	ENST00000423298;ENST00000441600;ENST00000306399;ENST00000445507;ENST00000422108;ENST00000416764	NA	NA	NA	NA	NmrA like redox sensor 2, pseudogene [Source:HGNC Symbol;Acc:HGNC:52332]	0.581053	0.678985	0.76748	0	0.0360064	0.101159	14.7816	3.88573	2.16793e-07	8.0919e-05	up	yes
ENSG00000146833	TRIM4	ENST00000349062;ENST00000354241;ENST00000496896;ENST00000355947	GO:0002376(immune system process);GO:0005515(protein binding);GO:0005737(cytoplasm);GO:0005829(cytosol);GO:0005886(plasma membrane);GO:0008270(zinc ion binding);GO:0016567(protein ubiquitination);GO:0016740(transferase activity);GO:0045087(innate immune response);GO:0046872(metal ion binding);GO:0070206(protein trimerization);GO:0070206(protein trimerization)	NA	K11998	EC:2.3.2.27	tripartite motif containing 4 [Source:HGNC Symbol;Acc:HGNC:16275]	5.53681	5.83365	6.80612	0.280742	1.19436	1.57358	5.96212	2.57583	2.19475e-07	8.0919e-05	up	yes
ENSG00000001084	GCLC	ENST00000229416;ENST00000515580;ENST00000650454;ENST00000514004;ENST00000510837;ENST00000509541;ENST00000643939;ENST00000513939;ENST00000505294;ENST00000504353;ENST00000504525;ENST00000514373;ENST00000616923	GO:0000166(nucleotide binding);GO:0000287(magnesium ion binding);GO:0003824(catalytic activity);GO:0004357(glutamate-cysteine ligase activity);GO:0005524(ATP binding);GO:0005829(cytosol);GO:0006534(cysteine metabolic process);GO:0006536(glutamate metabolic process);GO:0006749(glutathione metabolic process);GO:0006750(glutathione biosynthetic process);GO:0006979(response to oxidative stress);GO:00…	00270(Cysteine and methionine metabolism);00480(Glutathione metabolism);04216(Ferroptosis);04216(Ferroptosis)	NA	NA	glutamate-cysteine ligase catalytic subunit [Source:HGNC Symbol;Acc:HGNC:4311]	20.1022	19.1475	21.0613	3.89774	7.57332	8.53133	3.01519	1.59225	2.31639e-07	8.30957e-05	up	yes
ENSG00000260371	AC026464	ENST00000563634	GO:0006891(intra-Golgi vesicle-mediated transport);GO:0017119(Golgi transport complex)	NA	NA	NA	novel protein	2.62076	2.30938	0.166947	8.9e-05	5.3e-05	0.003517	1393.03	10.444	2.75984e-07	9.63984e-05	up	yes
ENSG00000185479	KRT6B	ENST00000252252	GO:0005198(structural molecule activity);GO:0005200(structural constituent of cytoskeleton);GO:0005515(protein binding);GO:0005829(cytosol);GO:0005882(intermediate filament);GO:0007010(cytoskeleton organization);GO:0007398(ectoderm development);GO:0031424(keratinization);GO:0045095(keratin filament);GO:0070062(extracellular exosome);GO:0070268(cornification)	NA	K07605	NA	keratin 6B [Source:HGNC Symbol;Acc:HGNC:6444]	2.04395	2.28688	2.72943	7.86379	9.02684	9.13444	0.271287	-1.88211	3.12485e-07	0.000106349	down	yes
ENSG00000136021	SCYL2	ENST00000360820;ENST00000549687;ENST00000547735;ENST00000547202;ENST00000549486;ENST00000635101;ENST00000553148	GO:0002092(positive regulation of receptor internalization);GO:0004672(protein kinase activity);GO:0005102(signaling receptor binding);GO:0005515(protein binding);GO:0005524(ATP binding);GO:0005737(cytoplasm);GO:0005768(endosome);GO:0005794(Golgi apparatus);GO:0006468(protein phosphorylation);GO:0008333(endosome to lysosome transport);GO:0010008(endosome membrane);GO:0016020(membrane);GO:0030136(…	NA	K17541	NA	SCY1 like pseudokinase 2 [Source:HGNC Symbol;Acc:HGNC:19286]	0.556709	0.658049	0.959123	1.48246	4.6028	4.77961	0.200083	-2.32133	3.2809e-07	0.000108868	down	yes
ENSG00000171903	CYP4F11	ENST00000591841;ENST00000248041;ENST00000402119;ENST00000620614;ENST00000326742	GO:0004497(monooxygenase activity);GO:0005504(fatty acid binding);GO:0005506(iron ion binding);GO:0005783(endoplasmic reticulum);GO:0005789(endoplasmic reticulum membrane);GO:0006631(fatty acid metabolic process);GO:0006954(inflammatory response);GO:0007596(blood coagulation);GO:0016020(membrane);GO:0016021(integral component of membrane);GO:0016491(oxidoreductase activity);GO:0016705(oxidoreduct…	NA	K17729	1.14.14.78;EC:1.14.14.1	cytochrome P450 family 4 subfamily F member 11 [Source:HGNC Symbol;Acc:HGNC:13265]	9.85787	8.67716	10.5613	1.83666	3.39157	3.14254	3.47595	1.79741	4.4029e-07	0.000142536	up	yes
ENSG00000280046	AC104581	ENST00000624171	NA	NA	NA	NA	TEC	0.068401	0.049904	0.071139	0.369458	1.02981	0.214252	0.11741	-3.09037	6.35706e-07	0.00019823	down	yes
ENSG00000183283	DAZAP2	ENST00000412716;ENST00000552459;ENST00000425012;ENST00000549041;ENST00000549555;ENST00000551534;ENST00000551313;ENST00000449723;ENST00000549497;ENST00000439799;ENST00000604900	GO:0005515(protein binding);GO:0005634(nucleus);GO:0005737(cytoplasm);GO:0016607(nuclear speck);GO:0030971(receptor tyrosine kinase binding);GO:0031435(mitogen-activated protein kinase kinase kinase binding);GO:0032991(protein-containing complex);GO:0042802(identical protein binding);GO:0043539(protein serine/threonine kinase activator activity);GO:0050699(WW domain binding);GO:0071902(positive r…	NA	NA	NA	DAZ associated protein 2 [Source:HGNC Symbol;Acc:HGNC:2684]	7.40528	4.38604	5.63025	23.4247	33.9542	10.4447	0.256866	-1.96091	6.42197e-07	0.00019823	down	yes
ENSG00000115884	SDC1	ENST00000254351;ENST00000381150;ENST00000429035	GO:0001523(retinoid metabolic process);GO:0001657(ureteric bud development);GO:0005515(protein binding);GO:0005576(extracellular region);GO:0005796(Golgi lumen);GO:0005886(plasma membrane);GO:0005887(integral component of plasma membrane);GO:0006024(glycosaminoglycan biosynthetic process);GO:0006027(glycosaminoglycan catabolic process);GO:0006954(inflammatory response);GO:0008022(protein C-termin…	04512(ECM-receptor interaction);04514(Cell adhesion molecules (CAMs));05144(Malaria);05205(Proteoglycans in cancer);05418(Fluid shear stress and atherosclerosis);05418(Fluid shear stress and atherosclerosis)	NA	NA	syndecan 1 [Source:HGNC Symbol;Acc:HGNC:10658]	19.3845	19.9898	19.8922	53.9583	47.7668	47.3321	0.397609	-1.33058	6.80955e-07	0.000205416	down	yes
ENSG00000167995	BEST1	ENST00000449131;ENST00000526988;ENST00000533521;ENST00000524926;ENST00000524877;ENST00000534553;ENST00000378043	GO:0005254(chloride channel activity);GO:0005829(cytosol);GO:0005886(plasma membrane);GO:0006811(ion transport);GO:0006821(chloride transport);GO:0007601(visual perception);GO:0016020(membrane);GO:0016021(integral component of membrane);GO:0016323(basolateral plasma membrane);GO:0030321(transepithelial chloride transport);GO:0034220(ion transmembrane transport);GO:0034707(chloride channel complex…	NA	K13878	NA	bestrophin 1 [Source:HGNC Symbol;Acc:HGNC:12703]	37.188	34.0893	42.5358	13.4607	16.3225	11.2859	2.77126	1.47054	8.64039e-07	0.000254853	up	yes
ENSG00000249319	AC068533	ENST00000450043	GO:0000166(nucleotide binding);GO:0003824(catalytic activity);GO:0004056(argininosuccinate lyase activity);GO:0005737(cytoplasm);GO:0006352(DNA-templated transcription, initiation);GO:0030880(RNA polymerase complex);GO:0042450(arginine biosynthetic process via ornithine);GO:0044237(cellular metabolic process)	NA	NA	NA	novel protein	0	1.97543	1.2958	0	0	0	inf	inf	1.05428e-06	0.000304206	up	yes
ENSG00000080824	HSP90AA1	ENST00000334701;ENST00000216281;ENST00000554401;ENST00000556554;ENST00000560130;ENST00000557089;ENST00000555662;ENST00000558600	GO:0000086(G2/M transition of mitotic cell cycle);GO:0000166(nucleotide binding);GO:0001934(positive regulation of protein phosphorylation);GO:0003723(RNA binding);GO:0005515(protein binding);GO:0005524(ATP binding);GO:0005576(extracellular region);GO:0005634(nucleus);GO:0005654(nucleoplasm);GO:0005737(cytoplasm);GO:0005829(cytosol);GO:0005886(plasma membrane);GO:0006457(protein folding);GO:00068…	04141(Protein processing in endoplasmic reticulum);04151(PI3K-Akt signaling pathway);04217(Necroptosis);04612(Antigen processing and presentation);04621(NOD-like receptor signaling pathway);04657(IL-17 signaling pathway);04659(Th17 cell differentiation);04914(Progesterone-mediated oocyte maturation);04915(Estrogen signaling pathway);05200(Pathways in cancer);05215(Prostate cancer);05418(Fluid she…	K04079	NA	heat shock protein 90 alpha family class A member 1 [Source:HGNC Symbol;Acc:HGNC:5253]	532.936	528.739	581.109	185.719	228.542	247.857	2.48111	1.31098	1.12758e-06	0.000318432	up	yes
ENSG00000275097	AC024940	ENST00000622889	NA	NA	NA	NA	novel transcript, overlapping 3'UTR of FAM60A	0.010024	0.176867	0.010991	9.60553	0.049564	11.9683	0.00915128	-6.77181	1.39184e-06	0.000384873	down	yes
ENSG00000149257	SERPINH1	ENST00000525876;ENST00000524558;ENST00000533603;ENST00000358171;ENST00000525492;ENST00000529643;ENST00000649490;ENST00000530284	GO:0003433(chondrocyte development involved in endochondral bone morphogenesis);GO:0003723(RNA binding);GO:0004867(serine-type endopeptidase inhibitor activity);GO:0005518(collagen binding);GO:0005581(collagen trimer);GO:0005615(extracellular space);GO:0005737(cytoplasm);GO:0005783(endoplasmic reticulum);GO:0005788(endoplasmic reticulum lumen);GO:0005793(endoplasmic reticulum-Golgi intermediate c…	NA	NA	NA	serpin family H member 1 [Source:HGNC Symbol;Acc:HGNC:1546]	14.4019	14.3283	14.0965	5.12241	5.3595	5.33922	2.70694	1.43666	1.48074e-06	0.0004011	up	yes
ENSG00000167996	FTH1	ENST00000532829;ENST00000532601;ENST00000533138;ENST00000534719;ENST00000526640;ENST00000273550;ENST00000534180;ENST00000529548	GO:0004322(ferroxidase activity);GO:0005506(iron ion binding);GO:0005515(protein binding);GO:0005576(extracellular region);GO:0005623(cell);GO:0005634(nucleus);GO:0005737(cytoplasm);GO:0005829(cytosol);GO:0006826(iron ion transport);GO:0006879(cellular iron ion homeostasis);GO:0006880(intracellular sequestering of iron ion);GO:0006955(immune response);GO:0008043(intracellular ferritin complex);GO…	04216(Ferroptosis);04217(Necroptosis);04978(Mineral absorption);04978(Mineral absorption)	K00522	EC:1.16.3.2	ferritin heavy chain 1 [Source:HGNC Symbol;Acc:HGNC:3976]	4095.86	3763.92	3736.14	1668.05	1230.07	1214.15	2.81984	1.49561	1.88054e-06	0.000499208	up	yes
ENSG00000100439	ABHD4	ENST00000428304;ENST00000539344;ENST00000542041;ENST00000544562;ENST00000545034;ENST00000216327	GO:0005789(endoplasmic reticulum membrane);GO:0005811(lipid droplet);GO:0006629(lipid metabolic process);GO:0016042(lipid catabolic process);GO:0016787(hydrolase activity);GO:0036152(phosphatidylethanolamine acyl-chain remodeling);GO:0052689(carboxylic ester hydrolase activity);GO:0055088(lipid homeostasis);GO:0055088(lipid homeostasis)	NA	K13698	NA	abhydrolase domain containing 4 [Source:HGNC Symbol;Acc:HGNC:20154]	12.6602	11.5692	11.9786	3.65504	4.10055	4.54287	2.94411	1.55783	1.92401e-06	0.000500734	up	yes
ENSG00000099810	MTAP	ENST00000644715;ENST00000380172;ENST00000580900;ENST00000580718;ENST00000580675;ENST00000427788;ENST00000584988;ENST00000581962;ENST00000460874;ENST00000616982	GO:0003824(catalytic activity);GO:0004645(phosphorylase activity);GO:0004731(purine-nucleoside phosphorylase activity);GO:0005515(protein binding);GO:0005634(nucleus);GO:0005737(cytoplasm);GO:0005829(cytosol);GO:0006139(nucleobase-containing compound metabolic process);GO:0006166(purine ribonucleoside salvage);GO:0009116(nucleoside metabolic process);GO:0016740(transferase activity);GO:0016757(tr…	00270(Cysteine and methionine metabolism);00270(Cysteine and methionine metabolism)	K00772	EC:2.4.2.28	methylthioadenosine phosphorylase [Source:HGNC Symbol;Acc:HGNC:7413]	4.29553	4.17995	4.47851	0.450327	0.981945	1.93042	3.85227	1.94571	2.7205e-06	0.000694408	up	yes
ENSG00000111875	ASF1A	ENST00000229595;ENST00000511766	GO:0000790(nuclear chromatin);GO:0001649(osteoblast differentiation);GO:0003682(chromatin binding);GO:0005515(protein binding);GO:0005634(nucleus);GO:0005654(nucleoplasm);GO:0006281(DNA repair);GO:0006325(chromatin organization);GO:0006333(chromatin assembly or disassembly);GO:0006334(nucleosome assembly);GO:0006335(DNA replication-dependent nucleosome assembly);GO:0006336(DNA replication-indepen…	NA	K10753	NA	anti-silencing function 1A histone chaperone [Source:HGNC Symbol;Acc:HGNC:20995]	41.2148	43.5326	41.8074	8.54384	20.0594	16.7505	2.79039	1.48047	3.11613e-06	0.000780384	up	yes
ENSG00000280184	AL023806	ENST00000625058	NA	NA	NA	NA	TEC	0.327611	0.198739	0.304219	0.0265841	0.0117496	0.0491579	9.49313	3.24688	3.90414e-06	0.000959624	up	yes
ENSG00000064218	DMRT3	ENST00000190165;ENST00000417254	GO:0000981(DNA-binding transcription factor activity, RNA polymerase II-specific);GO:0003677(DNA binding);GO:0003700(DNA-binding transcription factor activity);GO:0005515(protein binding);GO:0005634(nucleus);GO:0006355(regulation of transcription, DNA-templated);GO:0006357(regulation of transcription by RNA polymerase II);GO:0007275(multicellular organism development);GO:0007548(sex differentiati…	NA	K19490	NA	doublesex and mab-3 related transcription factor 3 [Source:HGNC Symbol;Acc:HGNC:13909]	0.537608	0.39542	0.612415	0.0160675	0.109268	0.0653056	8.10657	3.01909	4.19277e-06	0.00101183	up	yes
ENSG00000197965	MPZL1	ENST00000392121;ENST00000359523;ENST00000367853;ENST00000465787;ENST00000474729;ENST00000474859;ENST00000487858;ENST00000464954;ENST00000498279;ENST00000403379	GO:0005198(structural molecule activity);GO:0005515(protein binding);GO:0005887(integral component of plasma membrane);GO:0005925(focal adhesion);GO:0007165(signal transduction);GO:0007169(transmembrane receptor protein tyrosine kinase signaling pathway);GO:0007267(cell-cell signaling);GO:0009986(cell surface);GO:0016020(membrane);GO:0016021(integral component of membrane);GO:0016021(integral com…	04514(Cell adhesion molecules (CAMs));04514(Cell adhesion molecules (CAMs))	NA	NA	myelin protein zero like 1 [Source:HGNC Symbol;Acc:HGNC:7226]	22.8224	21.7114	7.89673	4.35656	5.08574	5.87464	3.42304	1.77528	4.85786e-06	0.0011514	up	yes
ENSG00000286042	LCAL1	ENST00000651663;ENST00000651762	NA	NA	NA	NA	lung cancer associated lncRNA 1 [Source:HGNC Symbol;Acc:HGNC:25837]	0.895093	0.975703	1.03671	0.223452	0.23801	0.11007	5.08722	2.34688	5.01388e-06	0.00116753	up	yes
ENSG00000234975	FTH1P2	ENST00000466086	NA	NA	NA	NA	ferritin heavy chain 1 pseudogene 2 [Source:HGNC Symbol;Acc:HGNC:3989]	91.6322	83.4181	85.8873	30.8549	24.4989	27.5749	3.14653	1.65376	7.20099e-06	0.00164791	up	yes
ENSG00000167173	C15orf39	ENST00000567617;ENST00000565074;ENST00000394987;ENST00000564848;ENST00000360639	GO:0005829(cytosol);GO:0005829(cytosol)	NA	NA	NA	chromosome 15 open reading frame 39 [Source:HGNC Symbol;Acc:HGNC:24497]	12.7604	10.9847	12.4237	35.1889	23.4793	29.5443	0.410019	-1.28624	7.59325e-06	0.00170822	down	yes
ENSG00000103549	RNF40	ENST00000563683;ENST00000324685;ENST00000493683;ENST00000567365;ENST00000602784;ENST00000566811;ENST00000357890;ENST00000566703;ENST00000563909;ENST00000564260	GO:0000151(ubiquitin ligase complex);GO:0003730(mRNA 3'-UTR binding);GO:0004842(ubiquitin-protein transferase activity);GO:0005515(protein binding);GO:0005634(nucleus);GO:0005654(nucleoplasm);GO:0005829(cytosol);GO:0006325(chromatin organization);GO:0006511(ubiquitin-dependent protein catabolic process);GO:0010390(histone monoubiquitination);GO:0016020(membrane);GO:0016567(protein ubiquitination)…	NA	K10696	EC:2.3.2.27	ring finger protein 40 [Source:HGNC Symbol;Acc:HGNC:16867]	5.8139	6.81505	7.26088	20.4977	21.5692	11.3017	0.372688	-1.42396	8.08119e-06	0.00178769	down	yes
ENSG00000242960	FTH1P23	ENST00000492727	NA	NA	NA	NA	ferritin heavy chain 1 pseudogene 23 [Source:HGNC Symbol;Acc:HGNC:37641]	14.738	12.9901	14.7415	3.21829	4.37661	3.85853	3.70802	1.89065	1.00621e-05	0.00218941	up	yes
ENSG00000139793	MBNL2	ENST00000345429;ENST00000449284;ENST00000343600;ENST00000469707;ENST00000376673	GO:0000381(regulation of alternative mRNA splicing, via spliceosome);GO:0003723(RNA binding);GO:0005634(nucleus);GO:0005654(nucleoplasm);GO:0005737(cytoplasm);GO:0006397(mRNA processing);GO:0008380(RNA splicing);GO:0043484(regulation of RNA splicing);GO:0046872(metal ion binding);GO:0046872(metal ion binding)	NA	K14943	NA	muscleblind like splicing regulator 2 [Source:HGNC Symbol;Acc:HGNC:16746]	4.80291	4.59648	4.76555	0.884481	1.77678	1.65994	3.27801	1.71282	1.03672e-05	0.00221941	up	yes
ENSG00000261611	AC010547	ENST00000648971;ENST00000561908	GO:0003676(nucleic acid binding);GO:0005634(nucleus);GO:0006355(regulation of transcription, DNA-templated);GO:0006355(regulation of transcription, DNA-templated)	NA	NA	NA	novel transcript	0	0	0.00917438	0	0.616012	0.376026	0.00924802	-6.75664	1.07685e-05	0.00226874	down	yes
ENSG00000254709	IGLL5	ENST00000532223;ENST00000531372	GO:0003823(antigen binding);GO:0005576(extracellular region);GO:0006910(phagocytosis, recognition);GO:0006911(phagocytosis, engulfment);GO:0006958(complement activation, classical pathway);GO:0009897(external side of plasma membrane);GO:0034987(immunoglobulin receptor binding);GO:0042571(immunoglobulin complex, circulating);GO:0042742(defense response to bacterium);GO:0045087(innate immune respon…	NA	NA	NA	immunoglobulin lambda like polypeptide 5 [Source:HGNC Symbol;Acc:HGNC:38476]	0.0715	0	0	0.664968	0.048633	9.77145	0.00681923	-7.19618	1.14019e-05	0.00236465	down	yes
ENSG00000106366	SERPINE1	ENST00000223095	GO:0001300(chronological cell aging);GO:0001525(angiogenesis);GO:0002020(protease binding);GO:0002576(platelet degranulation);GO:0004867(serine-type endopeptidase inhibitor activity);GO:0005102(signaling receptor binding);GO:0005515(protein binding);GO:0005576(extracellular region);GO:0005615(extracellular space);GO:0005886(plasma membrane);GO:0007623(circadian rhythm);GO:0010466(negative regulat…	04066(HIF-1 signaling pathway);04115(p53 signaling pathway);04218(Cellular senescence);04371(Apelin signaling pathway);04390(Hippo signaling pathway);04610(Complement and coagulation cascades);04933(AGE-RAGE signaling pathway in diabetic complications);05142(Chagas disease (American trypanosomiasis))	K03982	NA	serpin family E member 1 [Source:HGNC Symbol;Acc:HGNC:8583]	8.82945	8.90091	8.84475	2.39762	3.05066	3.44631	2.98778	1.57908	1.20459e-05	0.00245978	up	yes
ENSG00000187066	TMEM262	ENST00000528029;ENST00000524632;ENST00000524603;ENST00000530719;ENST00000334821	GO:0016020(membrane);GO:0016021(integral component of membrane);GO:0016021(integral component of membrane)	NA	NA	NA	transmembrane protein 262 [Source:HGNC Symbol;Acc:HGNC:49389]	1.3708	1.46695	1.37836	13.2493	6.05866	2.26472	0.195437	-2.35522	1.27215e-05	0.00255836	down	yes
ENSG00000170382	LRRN2	ENST00000367177;ENST00000367175;ENST00000367176	GO:0005515(protein binding);GO:0005615(extracellular space);GO:0007155(cell adhesion);GO:0007165(signal transduction);GO:0016020(membrane);GO:0016021(integral component of membrane);GO:0031012(extracellular matrix);GO:0038023(signaling receptor activity);GO:0038023(signaling receptor activity)	NA	NA	NA	leucine rich repeat neuronal 2 [Source:HGNC Symbol;Acc:HGNC:16914]	4.69142	4.926	4.80345	1.6494	1.17443	1.655	3.21979	1.68697	1.37493e-05	0.00272379	up	yes
ENSG00000233937	AC008443	ENST00000506340;ENST00000599439;ENST00000505151;ENST00000511331;ENST00000417281	NA	NA	NA	NA	novel transcript, antisense to TRIM52	0.55675	0.430432	0.500652	0	0.072141	0.0961851	8.839	3.14388	1.6721e-05	0.00326378	up	yes
ENSG00000280987	MATR3	ENST00000361059;ENST00000502929;ENST00000504203;ENST00000509990;ENST00000394800	GO:0003676(nucleic acid binding);GO:0003723(RNA binding);GO:0005634(nucleus);GO:0008270(zinc ion binding);GO:0008270(zinc ion binding)	NA	K13213	NA	matrin 3 [Source:NCBI gene;Acc:9782]	0.00381789	0.000437223	0.109894	0.11381	32.7459	0.363691	0.00343581	-8.18513	1.77184e-05	0.00340836	down	yes
ENSG00000136866	ZFP37	ENST00000374227	GO:0000981(DNA-binding transcription factor activity, RNA polymerase II-specific);GO:0003676(nucleic acid binding);GO:0003677(DNA binding);GO:0003700(DNA-binding transcription factor activity);GO:0005622(intracellular);GO:0005634(nucleus);GO:0006355(regulation of transcription, DNA-templated);GO:0006357(regulation of transcription by RNA polymerase II);GO:0008270(zinc ion binding);GO:0046872(meta…	05168(Herpes simplex virus 1 infection)	K09228	NA	ZFP37 zinc finger protein [Source:HGNC Symbol;Acc:HGNC:12863]	0.201669	0.194054	0.211402	0.0338989	0	0.0209192	11.0753	3.46927	1.80465e-05	0.00342187	up	yes
ENSG00000240303	ACAD11	ENST00000510100;ENST00000264990;ENST00000481970;ENST00000496418;ENST00000485198;ENST00000477604;ENST00000469042;ENST00000487024	GO:0003995(acyl-CoA dehydrogenase activity);GO:0004466(long-chain-acyl-CoA dehydrogenase activity);GO:0005634(nucleus);GO:0005739(mitochondrion);GO:0005743(mitochondrial inner membrane);GO:0005777(peroxisome);GO:0006635(fatty acid beta-oxidation);GO:0016491(oxidoreductase activity);GO:0016627(oxidoreductase activity, acting on the CH-CH group of donors);GO:0017099(very-long-chain-acyl-CoA dehydro…	NA	K11730	NA	acyl-CoA dehydrogenase family member 11 [Source:HGNC Symbol;Acc:HGNC:30211]	0.27464	0.822438	0.658088	0	0.059259	0.0948259	11.3909	3.50981	2.14571e-05	0.00398546	up	yes
ENSG00000255150	EID3	ENST00000527879	GO:0000781(chromosome, telomeric region);GO:0005515(protein binding);GO:0005634(nucleus);GO:0005654(nucleoplasm);GO:0005694(chromosome);GO:0005730(nucleolus);GO:0005737(cytoplasm);GO:0006281(DNA repair);GO:0006310(DNA recombination);GO:0006974(cellular response to DNA damage stimulus);GO:0030915(Smc5-Smc6 complex);GO:2001022(positive regulation of response to DNA damage stimulus)	NA	K22826	NA	EP300 interacting inhibitor of differentiation 3 [Source:HGNC Symbol;Acc:HGNC:32961]	0.903996	0.553869	0.653348	0.098	0.110643	0.136154	6.12306	2.61425	2.16193e-05	0.00398546	up	yes
ENSG00000164070	HSPA4L	ENST00000296464;ENST00000515262	GO:0000166(nucleotide binding);GO:0005524(ATP binding);GO:0005634(nucleus);GO:0005737(cytoplasm);GO:0005829(cytosol);GO:0006457(protein folding);GO:0006986(response to unfolded protein);GO:0006986(response to unfolded protein)	04141(Protein processing in endoplasmic reticulum);04141(Protein processing in endoplasmic reticulum)	K09485	NA	heat shock protein family A (Hsp70) member 4 like [Source:HGNC Symbol;Acc:HGNC:17041]	0.849684	0.779474	0.968668	0.228815	0.225668	0.296509	3.45919	1.79043	2.2566e-05	0.00410299	up	yes
ENSG00000158887	MPZ	ENST00000491222;ENST00000533357;ENST00000488271;ENST00000476410	GO:0005198(structural molecule activity);GO:0005764(lysosome);GO:0005791(rough endoplasmic reticulum);GO:0005886(plasma membrane);GO:0005887(integral component of plasma membrane);GO:0007268(chemical synaptic transmission);GO:0016020(membrane);GO:0016021(integral component of membrane);GO:0016323(basolateral plasma membrane);GO:0042552(myelination);GO:0043066(negative regulation of apoptotic proc…	04514(Cell adhesion molecules (CAMs));04514(Cell adhesion molecules (CAMs))	K06770	NA	myelin protein zero [Source:HGNC Symbol;Acc:HGNC:7225]	2.93852	3.38645	3.11066	0.713821	0.902111	1.02095	3.57832	1.83928	2.32725e-05	0.00417428	up	yes
ENSG00000275055	AC011468	ENST00000614138	NA	NA	NA	NA	novel transcript, antisense to ZNF432	1.61739	1.30666	0.879732	0.153352	0.260394	0.174708	6.46403	2.69243	2.38014e-05	0.00421221	up	yes
ENSG00000220842	RPL21P16	ENST00000495531	NA	NA	NA	NA	ribosomal protein L21 pseudogene 16 [Source:HGNC Symbol;Acc:HGNC:31396]	155.541	128.404	109.646	228.834	266.101	523.84	0.386337	-1.37207	2.48074e-05	0.00433248	down	yes
ENSG00000125355	TMEM255A	ENST00000371369;ENST00000440464;ENST00000480821;ENST00000309720	GO:0009617(response to bacterium);GO:0016020(membrane);GO:0016021(integral component of membrane);GO:0016021(integral component of membrane)	NA	NA	NA	transmembrane protein 255A [Source:HGNC Symbol;Acc:HGNC:26086]	9.42926	8.8256	10.0248	1.27456	3.81669	3.68648	3.22175	1.68784	2.60862e-05	0.00449666	up	yes
ENSG00000167634	NLRP7	ENST00000586379;ENST00000340844;ENST00000588756;ENST00000328092;ENST00000592784;ENST00000590030	GO:0000166(nucleotide binding);GO:0005515(protein binding);GO:0005524(ATP binding);GO:0005575(cellular_component);GO:0010951(negative regulation of endopeptidase activity);GO:0010955(negative regulation of protein processing);GO:0019828(aspartic-type endopeptidase inhibitor activity);GO:0019966(interleukin-1 binding);GO:0050713(negative regulation of interleukin-1 beta secretion);GO:0050718(posit…	04621(NOD-like receptor signaling pathway);04621(NOD-like receptor signaling pathway)	K20864	NA	NLR family pyrin domain containing 7 [Source:HGNC Symbol;Acc:HGNC:22947]	20.5683	19.0962	20.5609	8.47094	7.89189	8.12069	2.45983	1.29856	3.00159e-05	0.0051077	up	yes
ENSG00000173209	AHSA2P	ENST00000394457;ENST00000643913;ENST00000471542;ENST00000463681;ENST00000493628;ENST00000642505;ENST00000489653;ENST00000493310;ENST00000484217;ENST00000642732;ENST00000487904;ENST00000410073;ENST00000357022;ENST00000491217	NA	NA	NA	NA	activator of HSP90 ATPase homolog 2, pseudogene [Source:HGNC Symbol;Acc:HGNC:20437]	2.79718	0.76683	1.77225	0.393988	0.349279	0.482205	4.35446	2.12249	3.41062e-05	0.00573027	up	yes
ENSG00000248323	LUCAT1	ENST00000649702;ENST00000648905;ENST00000650321;ENST00000648075;ENST00000650004;ENST00000649138;ENST00000650273;ENST00000607854;ENST00000648636;ENST00000648751;ENST00000648597;ENST00000648310;ENST00000648773;ENST00000649976;ENST00000649392;ENST00000650067;ENST00000650381;ENST00000650008;ENST00000648439;ENST00000650261;ENST00000647745;ENST00000513626;ENST00000649539;ENST00000649968;ENST00000649969…	NA	NA	NA	NA	lung cancer associated transcript 1 [Source:HGNC Symbol;Acc:HGNC:48498]	0.269933	0.372363	0.440552	0.0564545	0.110228	0.114043	3.85731	1.9476	3.7808e-05	0.00627281	up	yes
ENSG00000205863	C1QTNF9B	ENST00000382140;ENST00000382145	GO:0005515(protein binding);GO:0005576(extracellular region);GO:0005581(collagen trimer);GO:0005581(collagen trimer)	NA	NA	NA	C1q and TNF related 9B [Source:HGNC Symbol;Acc:HGNC:34072]	0.0341689	0.0398692	0.0221335	1.06652	0.514687	0.0261816	0.059831	-4.06296	3.95233e-05	0.00647646	down	yes
ENSG00000169429	CXCL8	ENST00000307407;ENST00000483500;ENST00000401931	GO:0001525(angiogenesis);GO:0002237(response to molecule of bacterial origin);GO:0005125(cytokine activity);GO:0005153(interleukin-8 receptor binding);GO:0005515(protein binding);GO:0005576(extracellular region);GO:0005615(extracellular space);GO:0006935(chemotaxis);GO:0006952(defense response);GO:0006954(inflammatory response);GO:0006955(immune response);GO:0007050(cell cycle arrest);GO:0007165(…	04060(Cytokine-cytokine receptor interaction);04062(Chemokine signaling pathway);04064(NF-kappa B signaling pathway);04072(Phospholipase D signaling pathway);04218(Cellular senescence);04620(Toll-like receptor signaling pathway);04621(NOD-like receptor signaling pathway);04622(RIG-I-like receptor signaling pathway);04657(IL-17 signaling pathway);04932(Non-alcoholic fatty liver disease (NAFLD));04…	K10030	NA	C-X-C motif chemokine ligand 8 [Source:HGNC Symbol;Acc:HGNC:6025]	1.84578	1.40874	1.92347	0.288149	0.597324	0.434909	3.92158	1.97144	4.23123e-05	0.00684891	up	yes
ENSG00000091527	CDV3	ENST00000264993;ENST00000420115;ENST00000431519;ENST00000515421;ENST00000507408;ENST00000508481;ENST00000504867;ENST00000511392	GO:0003674(molecular_function);GO:0005737(cytoplasm);GO:0005829(cytosol);GO:0005886(plasma membrane);GO:0008283(cell population proliferation);GO:0008283(cell population proliferation)	NA	NA	NA	CDV3 homolog [Source:HGNC Symbol;Acc:HGNC:26928]	79.9498	55.9884	58.8061	28.4684	24.8385	29.0598	2.36436	1.24145	4.60053e-05	0.00735697	up	yes
ENSG00000162616	DNAJB4	ENST00000370763;ENST00000477671;ENST00000426517;ENST00000487931;ENST00000476396;ENST00000484662	GO:0000122(negative regulation of transcription by RNA polymerase II);GO:0001671(ATPase activator activity);GO:0005515(protein binding);GO:0005654(nucleoplasm);GO:0005737(cytoplasm);GO:0005829(cytosol);GO:0005886(plasma membrane);GO:0006457(protein folding);GO:0006986(response to unfolded protein);GO:0009408(response to heat);GO:0016020(membrane);GO:0032781(positive regulation of ATPase activity)…	NA	K09510	NA	DnaJ heat shock protein family (Hsp40) member B4 [Source:HGNC Symbol;Acc:HGNC:14886]	5.02473	2.38004	4.51799	0.662671	0.754995	1.66177	3.87173	1.95298	5.26324e-05	0.00829507	up	yes
ENSG00000203709	MIR29B2CHG	ENST00000608023;ENST00000487977;ENST00000637970	NA	NA	NA	NA	MIR29B2 and MIR29C host gene [Source:HGNC Symbol;Acc:HGNC:32018]	0.369588	0.177333	0.22664	0.0703456	0.0398221	0.0635072	4.45407	2.15512	5.31214e-05	0.00829507	up	yes
ENSG00000103066	PLA2G15	ENST00000219345;ENST00000565460;ENST00000413021;ENST00000568599;ENST00000562449;ENST00000566188;ENST00000566978;ENST00000565744;ENST00000564827;ENST00000562966	GO:0004622(lysophospholipase activity);GO:0005543(phospholipid binding);GO:0005576(extracellular region);GO:0005615(extracellular space);GO:0005654(nucleoplasm);GO:0005764(lysosome);GO:0006629(lipid metabolic process);GO:0006631(fatty acid metabolic process);GO:0006644(phospholipid metabolic process);GO:0006650(glycerophospholipid metabolic process);GO:0006672(ceramide metabolic process);GO:00083…	00564(Glycerophospholipid metabolism);04142(Lysosome);04142(Lysosome)	K06129	EC:3.1.1.5	phospholipase A2 group XV [Source:HGNC Symbol;Acc:HGNC:17163]	2.45928	1.39931	3.38323	12.8689	3.40196	12.066	0.255562	-1.96825	5.4384e-05	0.00839347	down	yes
ENSG00000115275	MOGS	ENST00000649075;ENST00000649777;ENST00000452063;ENST00000448666;ENST00000233616;ENST00000647915;ENST00000462189;ENST00000409065;ENST00000647753;ENST00000462443;ENST00000647771;ENST00000650523;ENST00000414701;ENST00000486036;ENST00000649601;ENST00000648768	GO:0003824(catalytic activity);GO:0004573(mannosyl-oligosaccharide glucosidase activity);GO:0005783(endoplasmic reticulum);GO:0005789(endoplasmic reticulum membrane);GO:0006457(protein folding);GO:0006487(protein N-linked glycosylation);GO:0008152(metabolic process);GO:0009311(oligosaccharide metabolic process);GO:0015926(glucosidase activity);GO:0016020(membrane);GO:0016021(integral component of…	00510(N-Glycan biosynthesis);04141(Protein processing in endoplasmic reticulum);04141(Protein processing in endoplasmic reticulum)	K01228	EC:3.2.1.106	mannosyl-oligosaccharide glucosidase [Source:HGNC Symbol;Acc:HGNC:24862]	5.03684	4.7831	5.24623	7.49641	12.2808	23.8444	0.345383	-1.53373	5.54213e-05	0.00845525	down	yes
ENSG00000173442	EHBP1L1	ENST00000309295;ENST00000526990;ENST00000533465;ENST00000529596;ENST00000527214;ENST00000533364;ENST00000531106;ENST00000529056;ENST00000634639;ENST00000533237	GO:0003674(molecular_function);GO:0005515(protein binding);GO:0005768(endosome);GO:0008150(biological_process);GO:0016020(membrane);GO:0016020(membrane)	NA	NA	NA	EH domain binding protein 1 like 1 [Source:HGNC Symbol;Acc:HGNC:30682]	3.96981	3.10443	3.32547	9.39782	6.51662	8.96857	0.417944	-1.25862	5.97477e-05	0.00901172	down	yes
ENSG00000142875	PRKACB	ENST00000370685;ENST00000370688;ENST00000467507;ENST00000370689;ENST00000370680	GO:0000166(nucleotide binding);GO:0000287(magnesium ion binding);GO:0001843(neural tube closure);GO:0002223(stimulatory C-type lectin receptor signaling pathway);GO:0003091(renal water homeostasis);GO:0004672(protein kinase activity);GO:0004674(protein serine/threonine kinase activity);GO:0004691(cAMP-dependent protein kinase activity);GO:0005515(protein binding);GO:0005524(ATP binding);GO:000563…	01522(Endocrine resistance);04010(MAPK signaling pathway);04014(Ras signaling pathway);04020(Calcium signaling pathway);04024(cAMP signaling pathway);04062(Chemokine signaling pathway);04114(Oocyte meiosis);04140(Autophagy - animal);04211(Longevity regulating pathway);04213(Longevity regulating pathway - multiple species);04261(Adrenergic signaling in cardiomyocytes);04270(Vascular smooth muscle …	NA	NA	protein kinase cAMP-activated catalytic subunit beta [Source:HGNC Symbol;Acc:HGNC:9381]	8.8801	8.44425	9.59819	2.20776	4.30511	4.32959	2.48307	1.31212	6.80819e-05	0.0101081	up	yes
ENSG00000241360	PDXP	ENST00000215904	GO:0000287(magnesium ion binding);GO:0004647(phosphoserine phosphatase activity);GO:0004721(phosphoprotein phosphatase activity);GO:0005515(protein binding);GO:0005737(cytoplasm);GO:0005829(cytosol);GO:0005856(cytoskeleton);GO:0005886(plasma membrane);GO:0005911(cell-cell junction);GO:0006470(protein dephosphorylation);GO:0007088(regulation of mitotic nuclear division);GO:0015629(actin cytoskelet…	00750(Vitamin B6 metabolism)	K07758	EC:3.1.3.74	pyridoxal phosphatase [Source:HGNC Symbol;Acc:HGNC:30259]	9.4666	4.31582	7.22433	50.4625	5.83293	50.4714	0.196754	-2.34554	6.85395e-05	0.0101081	down	yes
ENSG00000120694	HSPH1	ENST00000320027;ENST00000435381;ENST00000380405;ENST00000469538;ENST00000626866;ENST00000445273;ENST00000629751;ENST00000630972	GO:0000166(nucleotide binding);GO:0000774(adenyl-nucleotide exchange factor activity);GO:0005515(protein binding);GO:0005524(ATP binding);GO:0005576(extracellular region);GO:0005634(nucleus);GO:0005654(nucleoplasm);GO:0005737(cytoplasm);GO:0005829(cytosol);GO:0005874(microtubule);GO:0006898(receptor-mediated endocytosis);GO:0006986(response to unfolded protein);GO:0032991(protein-containing compl…	04141(Protein processing in endoplasmic reticulum);04141(Protein processing in endoplasmic reticulum)	K09485	NA	heat shock protein family H (Hsp110) member 1 [Source:HGNC Symbol;Acc:HGNC:16969]	40.6705	37.5809	44.7969	3.61584	16.5278	18.6243	3.17398	1.66629	7.05521e-05	0.0102905	up	yes
ENSG00000221926	TRIM16	ENST00000577886;ENST00000649191;ENST00000473540;ENST00000473368;ENST00000494759;ENST00000580388;ENST00000416464;ENST00000578237;ENST00000577326;ENST00000579630;ENST00000580110;ENST00000473659;ENST00000578744;ENST00000581224;ENST00000584142;ENST00000577446	GO:0003676(nucleic acid binding);GO:0003677(DNA binding);GO:0005515(protein binding);GO:0005737(cytoplasm);GO:0005829(cytosol);GO:0005886(plasma membrane);GO:0006355(regulation of transcription, DNA-templated);GO:0008270(zinc ion binding);GO:0016605(PML body);GO:0016740(transferase activity);GO:0019966(interleukin-1 binding);GO:0032089(NACHT domain binding);GO:0032526(response to retinoic acid);G…	NA	K12006	NA	tripartite motif containing 16 [Source:HGNC Symbol;Acc:HGNC:17241]	2.29544	2.50537	1.51361	0.574134	0.57201	0.749826	3.33045	1.73572	7.20154e-05	0.0103898	up	yes
ENSG00000260075	NSFP1	ENST00000570034	NA	NA	NA	NA	N-ethylmaleimide-sensitive factor pseudogene 1 [Source:HGNC Symbol;Acc:HGNC:31405]	0.7357	1.15372	1.89167	0	0	0.233127	16.219	4.01962	7.59542e-05	0.0108402	up	yes
ENSG00000076864	RAP1GAP	ENST00000611549;ENST00000290101;ENST00000374763;ENST00000374761;ENST00000471600	GO:0000139(Golgi membrane);GO:0003924(GTPase activity);GO:0005096(GTPase activator activity);GO:0005515(protein binding);GO:0005769(early endosome);GO:0005794(Golgi apparatus);GO:0005829(cytosol);GO:0007165(signal transduction);GO:0007411(axon guidance);GO:0016020(membrane);GO:0017016(Ras GTPase binding);GO:0030424(axon);GO:0030425(dendrite);GO:0030695(GTPase regulator activity);GO:0042803(protei…	04015(Rap1 signaling pathway);04015(Rap1 signaling pathway)	K17700	NA	RAP1 GTPase activating protein [Source:HGNC Symbol;Acc:HGNC:9858]	0.280253	0.305481	0.528517	0.0431855	0.0571447	0.126233	4.91807	2.29809	8.14717e-05	0.011504	up	yes
ENSG00000147883	CDKN2B	ENST00000276925;ENST00000579591;ENST00000380142	GO:0000079(regulation of cyclin-dependent protein serine/threonine kinase activity);GO:0000086(G2/M transition of mitotic cell cycle);GO:0004861(cyclin-dependent protein serine/threonine kinase inhibitor activity);GO:0005515(protein binding);GO:0005634(nucleus);GO:0005737(cytoplasm);GO:0005829(cytosol);GO:0007049(cell cycle);GO:0007050(cell cycle arrest);GO:0007093(mitotic cell cycle checkpoint);…	04068(FoxO signaling pathway);04110(Cell cycle);04218(Cellular senescence);04350(TGF-beta signaling pathway);04934(Cushing syndrome);05166(Human T-cell leukemia virus 1 infection);05200(Pathways in cancer);05203(Viral carcinogenesis);05222(Small cell lung cancer);05226(Gastric cancer);05226(Gastric cancer)	NA	NA	cyclin dependent kinase inhibitor 2B [Source:HGNC Symbol;Acc:HGNC:1788]	1.36685	0.966036	1.34393	0.0359417	0.385809	0.273763	5.28648	2.40231	9.48105e-05	0.0132465	up	yes
ENSG00000143761	ARF1	ENST00000541182;ENST00000540651;ENST00000478424;ENST00000470670;ENST00000272102;ENST00000482962;ENST00000473546;ENST00000478336;ENST00000497165;ENST00000477451;ENST00000490705;ENST00000470558;ENST00000469235;ENST00000473949	GO:0000139(Golgi membrane);GO:0000166(nucleotide binding);GO:0000287(magnesium ion binding);GO:0002090(regulation of receptor internalization);GO:0003723(RNA binding);GO:0003924(GTPase activity);GO:0005515(protein binding);GO:0005525(GTP binding);GO:0005737(cytoplasm);GO:0005770(late endosome);GO:0005778(peroxisomal membrane);GO:0005794(Golgi apparatus);GO:0005802(trans-Golgi network);GO:0005829(…	04072(Phospholipase D signaling pathway);04144(Endocytosis);05110(Vibrio cholerae infection);05134(Legionellosis);05134(Legionellosis)	NA	NA	ADP ribosylation factor 1 [Source:HGNC Symbol;Acc:HGNC:652]	94.5829	221.113	219.353	28.2292	58.1106	96.6002	2.92472	1.5483	0.000133599	0.0184715	up	yes
ENSG00000102034	ELF4	ENST00000615377;ENST00000335997;ENST00000308167	GO:0000978(RNA polymerase II proximal promoter sequence-specific DNA binding);GO:0000981(DNA-binding transcription factor activity, RNA polymerase II-specific);GO:0001228(DNA-binding transcription activator activity, RNA polymerase II-specific);GO:0001787(natural killer cell proliferation);GO:0001866(NK T cell proliferation);GO:0003677(DNA binding);GO:0003700(DNA-binding transcription factor acti…	NA	NA	NA	E74 like ETS transcription factor 4 [Source:HGNC Symbol;Acc:HGNC:3319]	0.318611	4.18621	5.58017	0.0308801	0.321138	0.554506	11.1249	3.47572	0.000135729	0.0185725	up	yes
ENSG00000284461	AC027644	ENST00000503687	GO:0003677(DNA binding);GO:0008270(zinc ion binding)	NA	NA	NA	novel transcript	0	0.02935	0	0.196692	0.031966	0.242582	0.0622825	-4.00503	0.000137627	0.01864	down	yes
ENSG00000156273	BACH1	ENST00000399921;ENST00000435072;ENST00000462262;ENST00000286800;ENST00000451655;ENST00000548467;ENST00000468059;ENST00000422809	GO:0000083(regulation of transcription involved in G1/S transition of mitotic cell cycle);GO:0000117(regulation of transcription involved in G2/M transition of mitotic cell cycle);GO:0000122(negative regulation of transcription by RNA polymerase II);GO:0000980(RNA polymerase II distal enhancer sequence-specific DNA binding);GO:0000981(DNA-binding transcription factor activity, RNA polymerase II-s…	NA	NA	NA	BTB domain and CNC homolog 1 [Source:HGNC Symbol;Acc:HGNC:935]	10.0579	8.55016	9.65498	1.85925	4.84906	4.54227	2.51214	1.32892	0.000145212	0.0194687	up	yes
ENSG00000258790	AL121594	ENST00000557565	NA	NA	NA	NA	novel transcript	0.697255	0.255962	0.392423	21.1588	1.40737	0.222442	0.0590487	-4.08195	0.000149338	0.0198147	down	yes
ENSG00000173110	HSPA6	ENST00000309758	GO:0000166(nucleotide binding);GO:0005515(protein binding);GO:0005524(ATP binding);GO:0005576(extracellular region);GO:0005634(nucleus);GO:0005737(cytoplasm);GO:0005814(centriole);GO:0005829(cytosol);GO:0006986(response to unfolded protein);GO:0008180(COP9 signalosome);GO:0016887(ATPase activity);GO:0019899(enzyme binding);GO:0031072(heat shock protein binding);GO:0032991(protein-containing compl…	03040(Spliceosome);04010(MAPK signaling pathway);04141(Protein processing in endoplasmic reticulum);04144(Endocytosis);04213(Longevity regulating pathway - multiple species);04612(Antigen processing and presentation);04915(Estrogen signaling pathway);05134(Legionellosis);05145(Toxoplasmosis);05162(Measles);05164(Influenza A)	K03283	NA	heat shock protein family A (Hsp70) member 6 [Source:HGNC Symbol;Acc:HGNC:5239]	7.3727	7.30484	6.8954	3.01683	1.70283	1.60105	3.41306	1.77107	0.000150779	0.0198147	up	yes
ENSG00000156738	MS4A1	ENST00000345732;ENST00000528313;ENST00000533306;ENST00000532073;ENST00000530482;ENST00000389939;ENST00000534668;ENST00000532418;ENST00000534503;ENST00000524807	GO:0002115(store-operated calcium entry);GO:0005154(epidermal growth factor receptor binding);GO:0005515(protein binding);GO:0005615(extracellular space);GO:0005634(nucleus);GO:0005886(plasma membrane);GO:0005887(integral component of plasma membrane);GO:0006959(humoral immune response);GO:0009617(response to bacterium);GO:0009897(external side of plasma membrane);GO:0009986(cell surface);GO:0016…	04640(Hematopoietic cell lineage);04640(Hematopoietic cell lineage)	NA	NA	membrane spanning 4-domains A1 [Source:HGNC Symbol;Acc:HGNC:7315]	0.142511	1.79877	2.12555	0.0606656	0.0946832	0.322143	8.51709	3.09036	0.000168364	0.0219088	up	yes
ENSG00000126247	CAPNS1	ENST00000590874;ENST00000246533;ENST00000587718;ENST00000628306;ENST00000588815;ENST00000628018;ENST00000588780;ENST00000589162;ENST00000592483;ENST00000591041	GO:0004198(calcium-dependent cysteine-type endopeptidase activity);GO:0005509(calcium ion binding);GO:0005515(protein binding);GO:0005737(cytoplasm);GO:0005829(cytosol);GO:0005886(plasma membrane);GO:0006508(proteolysis);GO:0008284(positive regulation of cell population proliferation);GO:0016020(membrane);GO:0016241(regulation of macroautophagy);GO:0022617(extracellular matrix disassembly);GO:004…	NA	NA	NA	calpain small subunit 1 [Source:HGNC Symbol;Acc:HGNC:1481]	29.7066	28.4842	28.453	74.1328	53.107	52.6336	0.481693	-1.05381	0.000192139	0.0247598	down	yes
ENSG00000279491	AP003733	ENST00000623785	NA	NA	NA	NA	TEC	0.7542	0.876367	0.756547	0.198126	0.173792	0.196585	4.19895	2.07003	0.000196462	0.02499	up	yes
ENSG00000169359	SLC33A1	ENST00000644094;ENST00000643144;ENST00000392845;ENST00000359479;ENST00000475842;ENST00000646424;ENST00000496772;ENST00000644855;ENST00000468581;ENST00000642438;ENST00000460729	GO:0000139(Golgi membrane);GO:0005783(endoplasmic reticulum);GO:0005789(endoplasmic reticulum membrane);GO:0005887(integral component of plasma membrane);GO:0008521(acetyl-CoA transmembrane transporter activity);GO:0015295(solute:proton symporter activity);GO:0015876(acetyl-CoA transport);GO:0016020(membrane);GO:0016021(integral component of membrane);GO:0030509(BMP signaling pathway);GO:0055085(…	00604(Glycosphingolipid biosynthesis - ganglio series);00604(Glycosphingolipid biosynthesis - ganglio series)	NA	NA	solute carrier family 33 member 1 [Source:HGNC Symbol;Acc:HGNC:95]	3.84608	2.7709	3.97337	0.631835	1.2091	1.91811	2.81729	1.49431	0.000199478	0.02499	up	yes
ENSG00000185818	NAT8L	ENST00000423729;ENST00000331662	GO:0005737(cytoplasm);GO:0005739(mitochondrion);GO:0005759(mitochondrial matrix);GO:0005783(endoplasmic reticulum);GO:0008652(cellular amino acid biosynthetic process);GO:0016020(membrane);GO:0016021(integral component of membrane);GO:0016740(transferase activity);GO:0016746(transferase activity, transferring acyl groups);GO:0017188(aspartate N-acetyltransferase activity);GO:0030867(rough endopla…	00250(Alanine, aspartate and glutamate metabolism);00250(Alanine, aspartate and glutamate metabolism)	K18309	EC:2.3.1.17	N-acetyltransferase 8 like [Source:HGNC Symbol;Acc:HGNC:26742]	0.0873381	0.101947	0.148095	0.465958	0.365129	0.366632	0.281685	-1.82784	0.000199573	0.02499	down	yes
ENSG00000187735	TCEA1	ENST00000521604;ENST00000396401;ENST00000517351;ENST00000522635;ENST00000521086;ENST00000522397;ENST00000518310;ENST00000520534;ENST00000518784;ENST00000640382;ENST00000521836	GO:0003676(nucleic acid binding);GO:0003677(DNA binding);GO:0003746(translation elongation factor activity);GO:0005515(protein binding);GO:0005634(nucleus);GO:0005654(nucleoplasm);GO:0005669(transcription factor TFIID complex);GO:0005730(nucleolus);GO:0006283(transcription-coupled nucleotide-excision repair);GO:0006351(transcription, DNA-templated);GO:0006355(regulation of transcription, DNA-temp…	NA	K03145	NA	transcription elongation factor A1 [Source:HGNC Symbol;Acc:HGNC:11612]	17.7662	19.0533	3.35961	0.232422	2.3047	3.59247	6.55495	2.71259	0.000205402	0.0254794	up	yes
ENSG00000185883	ATP6V0C	ENST00000330398;ENST00000564973;ENST00000565223;ENST00000568562	GO:0005515(protein binding);GO:0005765(lysosomal membrane);GO:0005773(vacuole);GO:0005774(vacuolar membrane);GO:0005886(plasma membrane);GO:0005925(focal adhesion);GO:0006811(ion transport);GO:0008286(insulin receptor signaling pathway);GO:0010008(endosome membrane);GO:0015078(proton transmembrane transporter activity);GO:0015991(ATP hydrolysis coupled proton transport);GO:0016020(membrane);GO:00…	00190(Oxidative phosphorylation);04142(Lysosome);04145(Phagosome);04721(Synaptic vesicle cycle);04966(Collecting duct acid secretion);05110(Vibrio cholerae infection);05120(Epithelial cell signaling in Helicobacter pylori infection);05152(Tuberculosis);05165(Human papillomavirus infection);05323(Rheumatoid arthritis);05323(Rheumatoid arthritis)	NA	NA	ATPase H+ transporting V0 subunit c [Source:HGNC Symbol;Acc:HGNC:855]	94.3728	94.8664	131.971	247.754	207.806	196.13	0.492887	-1.02067	0.000207585	0.0255118	down	yes
ENSG00000173221	GLRX	ENST00000237858;ENST00000379979;ENST00000507605;ENST00000512469;ENST00000505427;ENST00000508780;ENST00000507412	GO:0005634(nucleus);GO:0005737(cytoplasm);GO:0005829(cytosol);GO:0009055(electron transfer activity);GO:0015035(protein disulfide oxidoreductase activity);GO:0015038(glutathione disulfide oxidoreductase activity);GO:0015949(nucleobase-containing small molecule interconversion);GO:0016740(transferase activity);GO:0022900(electron transport chain);GO:0045454(cell redox homeostasis);GO:0045838(posit…	NA	K03676	NA	glutaredoxin [Source:HGNC Symbol;Acc:HGNC:4330]	9.35638	9.05051	9.21651	3.15125	4.68942	4.51082	2.23644	1.16121	0.000216814	0.0263841	up	yes
ENSG00000123297	TSFM	ENST00000457189;ENST00000454289;ENST00000652027;ENST00000540550;ENST00000323833;ENST00000543727;ENST00000548851;ENST00000550559;ENST00000434359;ENST00000651899;ENST00000651066	GO:0003723(RNA binding);GO:0003746(translation elongation factor activity);GO:0005515(protein binding);GO:0005634(nucleus);GO:0005739(mitochondrion);GO:0005759(mitochondrial matrix);GO:0006412(translation);GO:0006414(translational elongation);GO:0032784(regulation of DNA-templated transcription, elongation);GO:0070125(mitochondrial translational elongation);GO:0070129(regulation of mitochondrial …	NA	K02357	NA	Ts translation elongation factor, mitochondrial [Source:HGNC Symbol;Acc:HGNC:12367]	7.36525	14.2792	12.9595	27.5024	31.0938	20.8959	0.435313	-1.19988	0.000219394	0.0263841	down	yes
ENSG00000112812	PRSS16	ENST00000377456;ENST00000485603;ENST00000468138;ENST00000488649;ENST00000421826;ENST00000481125;ENST00000475106;ENST00000459736;ENST00000471463;ENST00000484493;ENST00000492575;ENST00000462664;ENST00000454665;ENST00000230582;ENST00000495683	GO:0005764(lysosome);GO:0005768(endosome);GO:0006508(proteolysis);GO:0008233(peptidase activity);GO:0008236(serine-type peptidase activity);GO:0008239(dipeptidyl-peptidase activity);GO:0016020(membrane);GO:0016021(integral component of membrane);GO:0016787(hydrolase activity);GO:0030163(protein catabolic process);GO:0031410(cytoplasmic vesicle);GO:0031410(cytoplasmic vesicle)	NA	K09649	EC:3.4.-.-	serine protease 16 [Source:HGNC Symbol;Acc:HGNC:9480]	4.11849	3.70681	3.47007	1.00167	1.38026	1.80335	2.69883	1.43234	0.000220646	0.0263841	up	yes
ENSG00000120549	KIAA1217	ENST00000376451;ENST00000396445;ENST00000376454;ENST00000376452;ENST00000307544;ENST00000460373;ENST00000396446;ENST00000492009;ENST00000458595;ENST00000635163	GO:0003674(molecular_function);GO:0005737(cytoplasm);GO:0007275(multicellular organism development);GO:0048706(embryonic skeletal system development);GO:0048706(embryonic skeletal system development)	NA	NA	NA	KIAA1217 [Source:HGNC Symbol;Acc:HGNC:25428]	3.60625	3.36445	4.8448	1.28744	1.73526	1.88691	2.40661	1.267	0.000222734	0.026396	up	yes
ENSG00000059728	MXD1	ENST00000264444;ENST00000435990;ENST00000409442;ENST00000410000;ENST00000540449;ENST00000465446	GO:0000122(negative regulation of transcription by RNA polymerase II);GO:0000790(nuclear chromatin);GO:0000978(RNA polymerase II proximal promoter sequence-specific DNA binding);GO:0000981(DNA-binding transcription factor activity, RNA polymerase II-specific);GO:0001227(DNA-binding transcription repressor activity, RNA polymerase II-specific);GO:0003677(DNA binding);GO:0003700(DNA-binding transcr…	NA	K09114	NA	MAX dimerization protein 1 [Source:HGNC Symbol;Acc:HGNC:6761]	0.0996573	0.711389	0.171248	1.46209	1.56191	1.77033	0.204887	-2.2871	0.000233316	0.0272244	down	yes
ENSG00000213190	MLLT11	ENST00000368921	GO:0003674(molecular_function);GO:0005515(protein binding);GO:0005634(nucleus);GO:0005654(nucleoplasm);GO:0005737(cytoplasm);GO:0005815(microtubule organizing center);GO:0005829(cytosol);GO:0005856(cytoskeleton);GO:0043065(positive regulation of apoptotic process);GO:0045893(positive regulation of transcription, DNA-templated);GO:0051901(positive regulation of mitochondrial depolarization);GO:009…	NA	NA	NA	MLLT11, transcription factor 7 cofactor [Source:HGNC Symbol;Acc:HGNC:16997]	0.303928	0.277763	0.372175	0.0882	0.063448	0.065354	4.39566	2.13608	0.000233826	0.0272244	up	yes
ENSG00000104687	GSR	ENST00000221130;ENST00000521479;ENST00000541648;ENST00000643525	GO:0004362(glutathione-disulfide reductase activity);GO:0005737(cytoplasm);GO:0005739(mitochondrion);GO:0005759(mitochondrial matrix);GO:0005829(cytosol);GO:0006749(glutathione metabolic process);GO:0009055(electron transfer activity);GO:0009897(external side of plasma membrane);GO:0015949(nucleobase-containing small molecule interconversion);GO:0016491(oxidoreductase activity);GO:0016668(oxidore…	00480(Glutathione metabolism);04918(Thyroid hormone synthesis);04918(Thyroid hormone synthesis)	K00383	EC:1.8.1.7	glutathione-disulfide reductase [Source:HGNC Symbol;Acc:HGNC:4623]	34.5328	34.9553	34.3744	11.1131	17.2607	20.9924	2.10392	1.07308	0.000254786	0.0294067	up	yes
ENSG00000198826	ARHGAP11A	ENST00000361627;ENST00000567348;ENST00000563864;ENST00000543522;ENST00000562481;ENST00000564918	GO:0005096(GTPase activator activity);GO:0005829(cytosol);GO:0007165(signal transduction);GO:0043547(positive regulation of GTPase activity);GO:0051056(regulation of small GTPase mediated signal transduction);GO:0051056(regulation of small GTPase mediated signal transduction)	NA	K20635	NA	Rho GTPase activating protein 11A [Source:HGNC Symbol;Acc:HGNC:15783]	1.41031	1.66391	1.87597	4.14124	8.93113	2.34757	0.321025	-1.63924	0.000257351	0.0294468	down	yes
ENSG00000058866	DGKG	ENST00000480809;ENST00000265022;ENST00000490452	GO:0000166(nucleotide binding);GO:0003951(NAD+ kinase activity);GO:0004143(diacylglycerol kinase activity);GO:0005509(calcium ion binding);GO:0005524(ATP binding);GO:0005737(cytoplasm);GO:0005886(plasma membrane);GO:0007165(signal transduction);GO:0007205(protein kinase C-activating G protein-coupled receptor signaling pathway);GO:0016020(membrane);GO:0016301(kinase activity);GO:0016310(phosphory…	00561(Glycerolipid metabolism);00564(Glycerophospholipid metabolism);04070(Phosphatidylinositol signaling system);04072(Phospholipase D signaling pathway);05231(Choline metabolism in cancer);05231(Choline metabolism in cancer)	NA	NA	diacylglycerol kinase gamma [Source:HGNC Symbol;Acc:HGNC:2853]	2.07885	1.9055	2.15606	0.702748	0.71058	0.957199	2.59032	1.37313	0.000274308	0.0311187	up	yes
ENSG00000058091	CDK14	ENST00000436577;ENST00000406263;ENST00000496279;ENST00000449528;ENST00000265741;ENST00000478540;ENST00000380050;ENST00000431029	GO:0000086(G2/M transition of mitotic cell cycle);GO:0000166(nucleotide binding);GO:0000308(cytoplasmic cyclin-dependent protein kinase holoenzyme complex);GO:0004672(protein kinase activity);GO:0004674(protein serine/threonine kinase activity);GO:0004693(cyclin-dependent protein serine/threonine kinase activity);GO:0005515(protein binding);GO:0005524(ATP binding);GO:0005634(nucleus);GO:0005737(c…	05202(Transcriptional misregulation in cancer);05202(Transcriptional misregulation in cancer)	K08821	EC:2.7.11.22	cyclin dependent kinase 14 [Source:HGNC Symbol;Acc:HGNC:8883]	9.82263	9.70385	10.8247	3.19864	4.66212	5.92791	2.20117	1.13827	0.000297544	0.0334686	up	yes
ENSG00000108448	TRIM16L	ENST00000641936;ENST00000424146;ENST00000449552;ENST00000449697;ENST00000641182;ENST00000571542;ENST00000572555;ENST00000395671	GO:0005515(protein binding);GO:0005737(cytoplasm);GO:0005829(cytosol);GO:0005886(plasma membrane);GO:0005886(plasma membrane)	NA	K12006	NA	tripartite motif containing 16 like [Source:HGNC Symbol;Acc:HGNC:32670]	0.39175	0.225471	0.386998	0.0496383	0.0141468	0.111647	5.72425	2.51709	0.000306327	0.0341671	up	yes
ENSG00000118971	CCND2	ENST00000541542;ENST00000536795;ENST00000261254;ENST00000536537	GO:0000079(regulation of cyclin-dependent protein serine/threonine kinase activity);GO:0000278(mitotic cell cycle);GO:0000307(cyclin-dependent protein kinase holoenzyme complex);GO:0000785(chromatin);GO:0001934(positive regulation of protein phosphorylation);GO:0004672(protein kinase activity);GO:0005515(protein binding);GO:0005634(nucleus);GO:0005654(nucleoplasm);GO:0005730(nucleolus);GO:0005737…	04068(FoxO signaling pathway);04110(Cell cycle);04115(p53 signaling pathway);04151(PI3K-Akt signaling pathway);04218(Cellular senescence);04310(Wnt signaling pathway);04340(Hedgehog signaling pathway);04390(Hippo signaling pathway);04510(Focal adhesion);04630(Jak-STAT signaling pathway);04917(Prolactin signaling pathway);05162(Measles);05165(Human papillomavirus infection);05166(Human T-cell leuk…	NA	NA	cyclin D2 [Source:HGNC Symbol;Acc:HGNC:1583]	53.5916	51.2274	53.2768	84.3957	106.95	99.8873	0.542849	-0.881377	0.00031939	0.0352047	down	no
ENSG00000100997	ABHD12	ENST00000465694;ENST00000339157;ENST00000376542;ENST00000481556;ENST00000491682;ENST00000576316;ENST00000461204;ENST00000471287	GO:0002084(protein depalmitoylation);GO:0004622(lysophospholipase activity);GO:0005737(cytoplasm);GO:0005886(plasma membrane);GO:0006660(phosphatidylserine catabolic process);GO:0007628(adult walking behavior);GO:0008474(palmitoyl-(protein) hydrolase activity);GO:0010996(response to auditory stimulus);GO:0016020(membrane);GO:0016021(integral component of membrane);GO:0016787(hydrolase activity);G…	NA	K13704	EC:3.1.1.23	abhydrolase domain containing 12 [Source:HGNC Symbol;Acc:HGNC:15868]	64.7059	63.335	43.8013	130.896	105.282	108.167	0.499041	-1.00277	0.000320934	0.0352047	down	yes
ENSG00000115295	CLIP4	ENST00000404424;ENST00000320081;ENST00000456385;ENST00000471165;ENST00000401605;ENST00000493551;ENST00000415891;ENST00000491701;ENST00000481628;ENST00000438819	GO:0005515(protein binding);GO:0016020(membrane);GO:0016021(integral component of membrane);GO:0043231(intracellular membrane-bounded organelle);GO:0043231(intracellular membrane-bounded organelle)	NA	K10423	NA	CAP-Gly domain containing linker protein family member 4 [Source:HGNC Symbol;Acc:HGNC:26108]	0.667508	0.396377	0.631085	0.101394	0.209101	0.204935	3.28846	1.71741	0.000325893	0.0354555	up	yes
ENSG00000176624	MEX3C	ENST00000406189;ENST00000592416	GO:0003415(chondrocyte hypertrophy);GO:0003676(nucleic acid binding);GO:0003723(RNA binding);GO:0005515(protein binding);GO:0005634(nucleus);GO:0005737(cytoplasm);GO:0016740(transferase activity);GO:0045598(regulation of fat cell differentiation);GO:0046872(metal ion binding);GO:0097009(energy homeostasis);GO:0097009(energy homeostasis)	NA	K15686	EC:2.3.2.27	mex-3 RNA binding family member C [Source:HGNC Symbol;Acc:HGNC:28040]	1.25117	1.10032	1.17195	2.99958	1.39401	8.29814	0.277617	-1.84883	0.000340448	0.0367379	down	yes
ENSG00000163694	RBM47	ENST00000510871;ENST00000381793;ENST00000295971;ENST00000511598;ENST00000515053;ENST00000513044;ENST00000505220;ENST00000514782;ENST00000381795;ENST00000505414	GO:0002244(hematopoietic progenitor cell differentiation);GO:0003676(nucleic acid binding);GO:0003723(RNA binding);GO:0003729(mRNA binding);GO:0005634(nucleus);GO:0016554(cytidine to uridine editing);GO:0016554(cytidine to uridine editing)	NA	NA	NA	RNA binding motif protein 47 [Source:HGNC Symbol;Acc:HGNC:30358]	3.02368	3.4025	0.92216	0.0455274	0.366484	0.82505	5.94015	2.5705	0.000368282	0.039421	up	yes
ENSG00000151229	SLC2A13	ENST00000280871;ENST00000380858;ENST00000465517;ENST00000505338	GO:0005215(transporter activity);GO:0005366(myo-inositol:proton symporter activity);GO:0005886(plasma membrane);GO:0005887(integral component of plasma membrane);GO:0015798(myo-inositol transport);GO:0016020(membrane);GO:0016021(integral component of membrane);GO:0022857(transmembrane transporter activity);GO:0055085(transmembrane transport);GO:0055085(transmembrane transport)	NA	K08150	NA	solute carrier family 2 member 13 [Source:HGNC Symbol;Acc:HGNC:15956]	0.526664	0.503084	0.552207	0.048104	0.19389	0.203269	3.55286	1.82898	0.000372886	0.0395945	up	yes
ENSG00000161011	SQSTM1	ENST00000360718;ENST00000466342;ENST00000514093;ENST00000485412;ENST00000389805;ENST00000453046;ENST00000506690;ENST00000508284;ENST00000626660;ENST00000506042;ENST00000481335;ENST00000512234;ENST00000422245	GO:0000122(negative regulation of transcription by RNA polymerase II);GO:0000407(phagophore assembly site);GO:0000422(autophagy of mitochondrion);GO:0000423(mitophagy);GO:0000932(P-body);GO:0001934(positive regulation of protein phosphorylation);GO:0002376(immune system process);GO:0002931(response to ischemia);GO:0004674(protein serine/threonine kinase activity);GO:0005080(protein kinase C bindi…	04137(Mitophagy - animal);04217(Necroptosis);04218(Cellular senescence);04380(Osteoclast differentiation);05418(Fluid shear stress and atherosclerosis);05418(Fluid shear stress and atherosclerosis)	K14381	NA	sequestosome 1 [Source:HGNC Symbol;Acc:HGNC:11280]	230.497	230.891	234.706	112.32	121.111	119.438	1.97267	0.980148	0.000389836	0.0410658	up	no
ENSG00000159023	EPB41	ENST00000647103;ENST00000460378;ENST00000646189;ENST00000644342;ENST00000647918;ENST00000646800;ENST00000488277;ENST00000649674;ENST00000642643;ENST00000646871;ENST00000349460;ENST00000373800;ENST00000644470;ENST00000347529;ENST00000490308;ENST00000645184;ENST00000356093;ENST00000343067;ENST00000642937;ENST00000373798;ENST00000373797;ENST00000643173;ENST00000645999;ENST00000642260;ENST00000462032…	GO:0003779(actin binding);GO:0005198(structural molecule activity);GO:0005200(structural constituent of cytoskeleton);GO:0005515(protein binding);GO:0005516(calmodulin binding);GO:0005545(1-phosphatidylinositol binding);GO:0005634(nucleus);GO:0005737(cytoplasm);GO:0005829(cytosol);GO:0005856(cytoskeleton);GO:0005886(plasma membrane);GO:0005938(cell cortex);GO:0007049(cell cycle);GO:0008022(protei…	NA	NA	NA	erythrocyte membrane protein band 4.1 [Source:HGNC Symbol;Acc:HGNC:3377]	0.857251	0.564459	0.76249	2.60879	0.533865	5.89957	0.241555	-2.04957	0.000400469	0.0417283	down	yes
ENSG00000086061	DNAJA1	ENST00000330899;ENST00000495015;ENST00000465677	GO:0000151(ubiquitin ligase complex);GO:0001664(G protein-coupled receptor binding);GO:0001671(ATPase activator activity);GO:0005515(protein binding);GO:0005524(ATP binding);GO:0005634(nucleus);GO:0005737(cytoplasm);GO:0005739(mitochondrion);GO:0005783(endoplasmic reticulum);GO:0005829(cytosol);GO:0006457(protein folding);GO:0006986(response to unfolded protein);GO:0009408(response to heat);GO:00…	04141(Protein processing in endoplasmic reticulum);04141(Protein processing in endoplasmic reticulum)	K09502	NA	DnaJ heat shock protein family (Hsp40) member A1 [Source:HGNC Symbol;Acc:HGNC:5229]	239.912	246.5	257.8	94.4078	140.216	145.956	1.95547	0.967516	0.000402412	0.0417283	up	no
ENSG00000140391	TSPAN3	ENST00000560715;ENST00000424443;ENST00000346495;ENST00000267970;ENST00000561277;ENST00000560514;ENST00000558745;ENST00000559373	GO:0003674(molecular_function);GO:0005887(integral component of plasma membrane);GO:0007166(cell surface receptor signaling pathway);GO:0008150(biological_process);GO:0016020(membrane);GO:0016021(integral component of membrane);GO:0070062(extracellular exosome);GO:0070062(extracellular exosome)	NA	NA	NA	tetraspanin 3 [Source:HGNC Symbol;Acc:HGNC:17752]	11.4945	13.6045	13.6578	32.867	14.8443	44.016	0.422522	-1.2429	0.000407234	0.041901	down	yes
ENSG00000170293	CMTM8	ENST00000307526;ENST00000458535	GO:0005125(cytokine activity);GO:0005615(extracellular space);GO:0005634(nucleus);GO:0005654(nucleoplasm);GO:0005737(cytoplasm);GO:0006935(chemotaxis);GO:0010469(regulation of signaling receptor activity);GO:0016020(membrane);GO:0016021(integral component of membrane);GO:0019911(structural constituent of myelin sheath);GO:0042552(myelination);GO:0042552(myelination)	NA	NA	NA	CKLF like MARVEL transmembrane domain containing 8 [Source:HGNC Symbol;Acc:HGNC:19179]	13.3058	13.4587	13.0036	2.54622	6.39686	5.26677	2.79863	1.48472	0.00041506	0.0423777	up	yes
ENSG00000132002	DNAJB1	ENST00000254322;ENST00000595139;ENST00000595992;ENST00000601087;ENST00000598235;ENST00000598692;ENST00000396969;ENST00000594099;ENST00000601533	GO:0000122(negative regulation of transcription by RNA polymerase II);GO:0001671(ATPase activator activity);GO:0003714(transcription corepressor activity);GO:0005515(protein binding);GO:0005634(nucleus);GO:0005654(nucleoplasm);GO:0005730(nucleolus);GO:0005737(cytoplasm);GO:0005829(cytosol);GO:0006457(protein folding);GO:0006986(response to unfolded protein);GO:0014069(postsynaptic density);GO:003…	04141(Protein processing in endoplasmic reticulum);05164(Influenza A);05164(Influenza A)	K09507	NA	DnaJ heat shock protein family (Hsp40) member B1 [Source:HGNC Symbol;Acc:HGNC:5270]	91.0152	91.4375	83.7623	42.7462	46.1431	46.2373	1.97012	0.97828	0.000425157	0.0430771	up	no
ENSG00000237264	FTH1P11	ENST00000517577	NA	NA	NA	NA	ferritin heavy chain 1 pseudogene 11 [Source:HGNC Symbol;Acc:HGNC:3981]	39.2988	36.3958	33.6831	17.225	8.78636	9.96597	3.04018	1.60416	0.000443467	0.044592	up	yes
ENSG00000145817	YIPF5	ENST00000274496;ENST00000513112;ENST00000519064;ENST00000522203;ENST00000508754;ENST00000448443	GO:0005515(protein binding);GO:0005654(nucleoplasm);GO:0005783(endoplasmic reticulum);GO:0005789(endoplasmic reticulum membrane);GO:0005794(Golgi apparatus);GO:0015031(protein transport);GO:0016020(membrane);GO:0016021(integral component of membrane);GO:0016192(vesicle-mediated transport);GO:0030134(COPII-coated ER to Golgi transport vesicle);GO:0031410(cytoplasmic vesicle);GO:0042175(nuclear out…	NA	K20363	NA	Yip1 domain family member 5 [Source:HGNC Symbol;Acc:HGNC:24877]	3.535	9.88151	10.8961	0.828682	2.97225	3.14913	3.49819	1.80661	0.000448897	0.0447986	up	yes
ENSG00000141639	MAPK4	ENST00000400384;ENST00000588540	GO:0000165(MAPK cascade);GO:0000166(nucleotide binding);GO:0004672(protein kinase activity);GO:0004674(protein serine/threonine kinase activity);GO:0004707(MAP kinase activity);GO:0005515(protein binding);GO:0005524(ATP binding);GO:0005634(nucleus);GO:0005654(nucleoplasm);GO:0005737(cytoplasm);GO:0005829(cytosol);GO:0006468(protein phosphorylation);GO:0007049(cell cycle);GO:0010468(regulation of …	04657(IL-17 signaling pathway);04657(IL-17 signaling pathway)	NA	NA	mitogen-activated protein kinase 4 [Source:HGNC Symbol;Acc:HGNC:6878]	0.0242754	0.0285592	0.0241455	0.0560898	0.122656	0.161729	0.226096	-2.14499	0.00045285	0.0448558	down	yes
ENSG00000112182	BACH2	ENST00000257749;ENST00000406998;ENST00000537989;ENST00000472023;ENST00000494747;ENST00000481150	GO:0000122(negative regulation of transcription by RNA polymerase II);GO:0000980(RNA polymerase II distal enhancer sequence-specific DNA binding);GO:0000981(DNA-binding transcription factor activity, RNA polymerase II-specific);GO:0001227(DNA-binding transcription repressor activity, RNA polymerase II-specific);GO:0003677(DNA binding);GO:0003700(DNA-binding transcription factor activity);GO:00055…	NA	K09042	NA	BTB domain and CNC homolog 2 [Source:HGNC Symbol;Acc:HGNC:14078]	0.621382	0.454306	0.800032	0.10392	0.208246	0.27508	3.1941	1.67541	0.000459372	0.0451648	up	yes
ENSG00000105647	PIK3R2	ENST00000617130;ENST00000426902;ENST00000474310;ENST00000600533;ENST00000222254;ENST00000459743	GO:0001678(cellular glucose homeostasis);GO:0001784(phosphotyrosine residue binding);GO:0005515(protein binding);GO:0005634(nucleus);GO:0005829(cytosol);GO:0005942(phosphatidylinositol 3-kinase complex);GO:0006661(phosphatidylinositol biosynthetic process);GO:0007165(signal transduction);GO:0008286(insulin receptor signaling pathway);GO:0010506(regulation of autophagy);GO:0014065(phosphatidylinos…	01521(EGFR tyrosine kinase inhibitor resistance);01522(Endocrine resistance);01524(Platinum drug resistance);04012(ErbB signaling pathway);04014(Ras signaling pathway);04015(Rap1 signaling pathway);04024(cAMP signaling pathway);04062(Chemokine signaling pathway);04066(HIF-1 signaling pathway);04068(FoxO signaling pathway);04070(Phosphatidylinositol signaling system);04071(Sphingolipid signaling p…	K02649	NA	phosphoinositide-3-kinase regulatory subunit 2 [Source:HGNC Symbol;Acc:HGNC:8980]	0.111183	2.42996	1.40578	0.229364	0.130895	0.16101	7.57177	2.92063	0.000469199	0.0457918	up	yes
ENSG00000226251	LINC02608	ENST00000443448	NA	NA	NA	NA	long intergenic non-protein coding RNA 2608 [Source:HGNC Symbol;Acc:HGNC:54052]	1.76211	1.93247	2.33542	0.237301	0.810087	0.299856	4.4758	2.16215	0.000539093	0.0522291	up	yes
ENSG00000266094	RASSF5	ENST00000579942;ENST00000580449;ENST00000577571;ENST00000581888;ENST00000579436;ENST00000605120;ENST00000605653;ENST00000581503;ENST00000636182	GO:0005515(protein binding);GO:0005634(nucleus);GO:0005737(cytoplasm);GO:0005856(cytoskeleton);GO:0005874(microtubule);GO:0006915(apoptotic process);GO:0007165(signal transduction);GO:0008285(negative regulation of cell population proliferation);GO:0017016(Ras GTPase binding);GO:0031398(positive regulation of protein ubiquitination);GO:0035556(intracellular signal transduction);GO:0042981(regulat…	04014(Ras signaling pathway);04015(Rap1 signaling pathway);04218(Cellular senescence);04670(Leukocyte transendothelial migration);05200(Pathways in cancer);05223(Non-small cell lung cancer);05223(Non-small cell lung cancer)	K08015	NA	Ras association domain family member 5 [Source:HGNC Symbol;Acc:HGNC:17609]	2.35963	1.44919	1.6839	10.3316	2.51535	4.18896	0.322419	-1.63299	0.000550428	0.0529408	down	yes
ENSG00000100122	CRYBB1	ENST00000647684;ENST00000647569	GO:0005212(structural constituent of eye lens);GO:0005515(protein binding);GO:0007601(visual perception);GO:0007601(visual perception)	NA	NA	NA	crystallin beta B1 [Source:HGNC Symbol;Acc:HGNC:2397]	50.119	51.1105	46.1975	97.8515	96.0105	83.6017	0.531338	-0.912299	0.000562872	0.0537482	down	no
ENSG00000013375	PGM3	ENST00000513973;ENST00000652468;ENST00000616566;ENST00000515333;ENST00000510258;ENST00000605602;ENST00000507404;ENST00000505470;ENST00000283977;ENST00000651698;ENST00000506587;ENST00000503094;ENST00000512866;ENST00000650640;ENST00000504780;ENST00000650642;ENST00000508748;ENST00000651425;ENST00000509219	GO:0000287(magnesium ion binding);GO:0004610(phosphoacetylglucosamine mutase activity);GO:0004614(phosphoglucomutase activity);GO:0005575(cellular_component);GO:0005829(cytosol);GO:0005975(carbohydrate metabolic process);GO:0006041(glucosamine metabolic process);GO:0006048(UDP-N-acetylglucosamine biosynthetic process);GO:0006487(protein N-linked glycosylation);GO:0006493(protein O-linked glycosyl…	00520(Amino sugar and nucleotide sugar metabolism);00520(Amino sugar and nucleotide sugar metabolism)	K01836	EC:5.4.2.3	phosphoglucomutase 3 [Source:HGNC Symbol;Acc:HGNC:8907]	5.54213	5.86539	5.72724	2.28356	2.7256	2.77335	2.2017	1.13862	0.000580325	0.0550189	up	yes
ENSG00000100823	APEX1	ENST00000553555;ENST00000553681;ENST00000557365;ENST00000555414;ENST00000216714;ENST00000557344;ENST00000555839;ENST00000556054;ENST00000555306;ENST00000554813;ENST00000553368;ENST00000556296;ENST00000554325;ENST00000438886;ENST00000557159;ENST00000557150;ENST00000557181	GO:0000723(telomere maintenance);GO:0000784(nuclear chromosome, telomeric region);GO:0003677(DNA binding);GO:0003684(damaged DNA binding);GO:0003691(double-stranded telomeric DNA binding);GO:0003713(transcription coactivator activity);GO:0003714(transcription corepressor activity);GO:0003723(RNA binding);GO:0003906(DNA-(apurinic or apyrimidinic site) endonuclease activity);GO:0004518(nuclease act…	03410(Base excision repair);03410(Base excision repair)	NA	NA	apurinic/apyrimidinic endodeoxyribonuclease 1 [Source:HGNC Symbol;Acc:HGNC:587]	19.1072	16.7091	14.1165	20.1397	75.2386	33.0961	0.388659	-1.36342	0.000594088	0.0555793	down	yes
ENSG00000213430	HSPD1P1	ENST00000503199	NA	NA	NA	NA	heat shock protein family D (Hsp60) member 1 pseudogene 1 [Source:HGNC Symbol;Acc:HGNC:35133]	22.0083	22.1517	22.6194	4.38126	10.4037	12.3488	2.46112	1.29931	0.000594611	0.0555793	up	yes
ENSG00000136731	UGGT1	ENST00000376723;ENST00000259253;ENST00000488439	GO:0003980(UDP-glucose:glycoprotein glucosyltransferase activity);GO:0005515(protein binding);GO:0005783(endoplasmic reticulum);GO:0005788(endoplasmic reticulum lumen);GO:0005793(endoplasmic reticulum-Golgi intermediate compartment);GO:0006486(protein glycosylation);GO:0016740(transferase activity);GO:0016757(transferase activity, transferring glycosyl groups);GO:0018279(protein N-linked glycosyl…	04141(Protein processing in endoplasmic reticulum);04141(Protein processing in endoplasmic reticulum)	K11718	EC:2.4.1.-	UDP-glucose glycoprotein glucosyltransferase 1 [Source:HGNC Symbol;Acc:HGNC:15663]	2.11872	2.29132	3.03882	4.50491	4.77249	5.81609	0.493515	-1.01883	0.000621246	0.0576629	down	yes
ENSG00000101751	POLI	ENST00000579534;ENST00000577361;ENST00000583136;ENST00000581950;ENST00000583576;ENST00000406285;ENST00000577971;ENST00000580880;ENST00000579434;ENST00000577727	GO:0003677(DNA binding);GO:0003684(damaged DNA binding);GO:0003887(DNA-directed DNA polymerase activity);GO:0005515(protein binding);GO:0005622(intracellular);GO:0005634(nucleus);GO:0005654(nucleoplasm);GO:0006260(DNA replication);GO:0006281(DNA repair);GO:0006974(cellular response to DNA damage stimulus);GO:0016607(nuclear speck);GO:0016740(transferase activity);GO:0016779(nucleotidyltransferase…	03460(Fanconi anemia pathway);03460(Fanconi anemia pathway)	K03510	EC:2.7.7.7	DNA polymerase iota [Source:HGNC Symbol;Acc:HGNC:9182]	0.473981	0.700483	0.767268	0.0367648	0.237819	0.223008	3.90226	1.96431	0.000626138	0.0577134	up	yes
ENSG00000151135	TMEM263	ENST00000280756;ENST00000548125;ENST00000548806;ENST00000547081;ENST00000551237;ENST00000551813;ENST00000550344;ENST00000547242	GO:0016020(membrane);GO:0016021(integral component of membrane);GO:0016021(integral component of membrane)	NA	NA	NA	transmembrane protein 263 [Source:HGNC Symbol;Acc:HGNC:28281]	2.30422	2.37221	2.64173	1.05223	0.357032	0.717996	3.44018	1.78248	0.000637005	0.0579863	up	yes
ENSG00000115464	USP34	ENST00000463046;ENST00000453734;ENST00000411912;ENST00000490552;ENST00000398571;ENST00000494867;ENST00000490527;ENST00000492604;ENST00000492882;ENST00000484179;ENST00000476716;ENST00000487547;ENST00000482250;ENST00000483672;ENST00000472689;ENST00000498268;ENST00000468703	GO:0004197(cysteine-type endopeptidase activity);GO:0004843(thiol-dependent ubiquitin-specific protease activity);GO:0005515(protein binding);GO:0005829(cytosol);GO:0006508(proteolysis);GO:0006511(ubiquitin-dependent protein catabolic process);GO:0008233(peptidase activity);GO:0008234(cysteine-type peptidase activity);GO:0016055(Wnt signaling pathway);GO:0016579(protein deubiquitination);GO:00167…	NA	K11853	EC:3.4.19.12	ubiquitin specific peptidase 34 [Source:HGNC Symbol;Acc:HGNC:20066]	2.75873	2.2395	2.87509	0.785299	1.25117	1.50014	2.22624	1.15461	0.000637836	0.0579863	up	yes
ENSG00000091129	NRCAM	ENST00000379028;ENST00000351718;ENST00000413765;ENST00000489800;ENST00000418239;ENST00000379024;ENST00000456431;ENST00000522550;ENST00000425651;ENST00000613830;ENST00000465585	GO:0001525(angiogenesis);GO:0001764(neuron migration);GO:0005515(protein binding);GO:0005576(extracellular region);GO:0005886(plasma membrane);GO:0005887(integral component of plasma membrane);GO:0007155(cell adhesion);GO:0007409(axonogenesis);GO:0007411(axon guidance);GO:0007413(axonal fasciculation);GO:0007416(synapse assembly);GO:0007417(central nervous system development);GO:0008104(protein l…	04514(Cell adhesion molecules (CAMs));04514(Cell adhesion molecules (CAMs))	K06756	NA	neuronal cell adhesion molecule [Source:HGNC Symbol;Acc:HGNC:7994]	8.02752	6.79106	8.19291	3.08723	3.63985	4.25504	2.09536	1.0672	0.000672727	0.0607422	up	yes
ENSG00000147894	C9orf72	ENST00000488117;ENST00000644136;ENST00000619707;ENST00000461679;ENST00000379995;ENST00000380003;ENST00000379997	GO:0000932(P-body);GO:0001933(negative regulation of protein phosphorylation);GO:0005085(guanyl-nucleotide exchange factor activity);GO:0005515(protein binding);GO:0005576(extracellular region);GO:0005615(extracellular space);GO:0005634(nucleus);GO:0005737(cytoplasm);GO:0005764(lysosome);GO:0005768(endosome);GO:0005776(autophagosome);GO:0006897(endocytosis);GO:0006914(autophagy);GO:0010494(cytopl…	NA	NA	NA	chromosome 9 open reading frame 72 [Source:HGNC Symbol;Acc:HGNC:28337]	0.961462	0.897475	0.838423	0.170044	0.275619	0.457502	2.98656	1.57849	0.000689614	0.0616709	up	yes
ENSG00000122884	P4HA1	ENST00000394890;ENST00000263556;ENST00000307116;ENST00000440381;ENST00000373008;ENST00000464310	GO:0004656(procollagen-proline 4-dioxygenase activity);GO:0005506(iron ion binding);GO:0005515(protein binding);GO:0005581(collagen trimer);GO:0005739(mitochondrion);GO:0005783(endoplasmic reticulum);GO:0005788(endoplasmic reticulum lumen);GO:0016020(membrane);GO:0016222(procollagen-proline 4-dioxygenase complex);GO:0016491(oxidoreductase activity);GO:0016702(oxidoreductase activity, acting on si…	00330(Arginine and proline metabolism);00330(Arginine and proline metabolism)	K00472	EC:1.14.11.2	prolyl 4-hydroxylase subunit alpha 1 [Source:HGNC Symbol;Acc:HGNC:8546]	13.6754	13.4972	13.5916	4.56645	7.0554	6.97267	2.19227	1.13242	0.000692305	0.0616709	up	yes
ENSG00000258590	NBEAP1	ENST00000554452;ENST00000556948	NA	NA	NA	NA	neurobeachin pseudogene 1 [Source:HGNC Symbol;Acc:HGNC:1007]	6.48939	6.30176	7.53172	1.28622	3.66285	2.93363	2.57816	1.36634	0.00071475	0.0632458	up	yes
ENSG00000116903	EXOC8	ENST00000366645	GO:0000145(exocyst);GO:0001927(exocyst assembly);GO:0005515(protein binding);GO:0005737(cytoplasm);GO:0005770(late endosome);GO:0005829(cytosol);GO:0005886(plasma membrane);GO:0006887(exocytosis);GO:0007032(endosome organization);GO:0015031(protein transport);GO:0016020(membrane);GO:0016241(regulation of macroautophagy);GO:0017160(Ral GTPase binding);GO:0022617(extracellular matrix disassembly);G…	NA	K19986	NA	exocyst complex component 8 [Source:HGNC Symbol;Acc:HGNC:24659]	11.7764	8.76757	5.14274	2.2717	4.04537	4.0229	2.48422	1.31279	0.000720289	0.0633139	up	yes
ENSG00000170465	KRT6C	ENST00000252250;ENST00000553087	GO:0005198(structural molecule activity);GO:0005515(protein binding);GO:0005829(cytosol);GO:0005882(intermediate filament);GO:0031424(keratinization);GO:0045095(keratin filament);GO:0045104(intermediate filament cytoskeleton organization);GO:0070062(extracellular exosome);GO:0070268(cornification);GO:0070268(cornification)	NA	K07605	NA	keratin 6C [Source:HGNC Symbol;Acc:HGNC:20406]	8.06723	7.0804	7.36139	11.1277	18.0509	17.1605	0.485746	-1.04173	0.000744747	0.0648487	down	yes
ENSG00000223361	FTH1P10	ENST00000401830;ENST00000430907	NA	NA	NA	NA	ferritin heavy chain 1 pseudogene 10 [Source:HGNC Symbol;Acc:HGNC:3980]	29.1628	24.8993	25.5675	13.2251	7.2511	8.42987	2.75478	1.46193	0.000747522	0.0648487	up	yes
ENSG00000181467	RAP2B	ENST00000323534	GO:0000166(nucleotide binding);GO:0003924(GTPase activity);GO:0005515(protein binding);GO:0005525(GTP binding);GO:0005768(endosome);GO:0005829(cytosol);GO:0005886(plasma membrane);GO:0005923(bicellular tight junction);GO:0007165(signal transduction);GO:0016020(membrane);GO:0019003(GDP binding);GO:0019904(protein domain specific binding);GO:0030168(platelet activation);GO:0030336(negative regulati…	NA	K07838	NA	RAP2B, member of RAS oncogene family [Source:HGNC Symbol;Acc:HGNC:9862]	30.5959	27.6481	29.7925	9.43183	18.3606	16.6796	1.97959	0.985203	0.000834838	0.0716007	up	no
ENSG00000170385	SLC30A1	ENST00000367001	GO:0001701(in utero embryonic development);GO:0005385(zinc ion transmembrane transporter activity);GO:0005515(protein binding);GO:0005737(cytoplasm);GO:0005783(endoplasmic reticulum);GO:0005794(Golgi apparatus);GO:0005886(plasma membrane);GO:0006811(ion transport);GO:0006812(cation transport);GO:0006829(zinc ion transport);GO:0006874(cellular calcium ion homeostasis);GO:0006882(cellular zinc ion …	04978(Mineral absorption)	K14688	NA	solute carrier family 30 member 1 [Source:HGNC Symbol;Acc:HGNC:11012]	23.3302	20.2455	22.9696	7.31668	13.2313	12.9912	1.98411	0.988493	0.000836141	0.0716007	up	no
ENSG00000198736	MSRB1	ENST00000622125;ENST00000361871;ENST00000564908;ENST00000489198;ENST00000473663;ENST00000399753	GO:0002376(immune system process);GO:0003779(actin binding);GO:0005575(cellular_component);GO:0005634(nucleus);GO:0005654(nucleoplasm);GO:0005737(cytoplasm);GO:0005829(cytosol);GO:0005856(cytoskeleton);GO:0006979(response to oxidative stress);GO:0008270(zinc ion binding);GO:0015629(actin cytoskeleton);GO:0016491(oxidoreductase activity);GO:0016671(oxidoreductase activity, acting on a sulfur group…	NA	K07305	EC:1.8.4.12	methionine sulfoxide reductase B1 [Source:HGNC Symbol;Acc:HGNC:14133]	70.8954	72.6098	65.2848	35.0812	35.4104	35.9709	1.96116	0.971707	0.000865395	0.0736307	up	no
ENSG00000250644	AC068580	ENST00000636615;ENST00000427721	GO:0004190(aspartic-type endopeptidase activity);GO:0005764(lysosome);GO:0006508(proteolysis);GO:0008233(peptidase activity);GO:0016020(membrane);GO:0016021(integral component of membrane);GO:0016787(hydrolase activity);GO:0030163(protein catabolic process);GO:0030163(protein catabolic process)	NA	NA	NA	novel protein	0.402559	0.240187	0.24291	0.000318418	0.107982	0.0492515	5.62137	2.49092	0.00087792	0.0742206	up	yes
ENSG00000162194	LBHD1	ENST00000431002;ENST00000354588;ENST00000377954;ENST00000524759;ENST00000415855;ENST00000527679;ENST00000528862;ENST00000526490;ENST00000528115	NA	NA	NA	NA	LBH domain containing 1 [Source:HGNC Symbol;Acc:HGNC:28351]	2.53939	1.66275	2.40273	22.1462	2.18467	4.43161	0.229635	-2.12259	0.000955605	0.0799578	down	yes
ENSG00000138764	CCNG2	ENST00000316355;ENST00000509972;ENST00000395640	GO:0000079(regulation of cyclin-dependent protein serine/threonine kinase activity);GO:0000278(mitotic cell cycle);GO:0000307(cyclin-dependent protein kinase holoenzyme complex);GO:0004672(protein kinase activity);GO:0005634(nucleus);GO:0005737(cytoplasm);GO:0006468(protein phosphorylation);GO:0007049(cell cycle);GO:0007088(regulation of mitotic nuclear division);GO:0008284(positive regulation of…	04068(FoxO signaling pathway);04115(p53 signaling pathway);04115(p53 signaling pathway)	NA	NA	cyclin G2 [Source:HGNC Symbol;Acc:HGNC:1593]	0.535536	0.521777	0.556199	0.0618593	0.248485	0.192067	3.21154	1.68326	0.000957831	0.0799578	up	yes
ENSG00000113504	SLC12A7	ENST00000264930;ENST00000513223;ENST00000510943;ENST00000634447;ENST00000504576;ENST00000514994	GO:0005215(transporter activity);GO:0005886(plasma membrane);GO:0005887(integral component of plasma membrane);GO:0006811(ion transport);GO:0006813(potassium ion transport);GO:0006884(cell volume homeostasis);GO:0007268(chemical synaptic transmission);GO:0015293(symporter activity);GO:0015377(cation:chloride symporter activity);GO:0015379(potassium:chloride symporter activity);GO:0016020(membrane…	04966(Collecting duct acid secretion);04966(Collecting duct acid secretion)	K13627	NA	solute carrier family 12 member 7 [Source:HGNC Symbol;Acc:HGNC:10915]	41.065	33.8986	40.3571	18.8823	18.6677	22.0221	1.93582	0.952944	0.000971513	0.0805931	up	no
ENSG00000140396	NCOA2	ENST00000452400;ENST00000518287;ENST00000518363;ENST00000521239;ENST00000522054	GO:0000122(negative regulation of transcription by RNA polymerase II);GO:0000978(RNA polymerase II proximal promoter sequence-specific DNA binding);GO:0000981(DNA-binding transcription factor activity, RNA polymerase II-specific);GO:0001162(RNA polymerase II intronic transcription regulatory region sequence-specific DNA binding);GO:0003682(chromatin binding);GO:0003713(transcription coactivator a…	04915(Estrogen signaling pathway);04919(Thyroid hormone signaling pathway);04919(Thyroid hormone signaling pathway)	K11255	NA	nuclear receptor coactivator 2 [Source:HGNC Symbol;Acc:HGNC:7669]	1.39068	1.24747	1.59499	0.315131	0.627688	0.704323	2.56999	1.36177	0.00100381	0.0827548	up	yes
ENSG00000196141	SPATS2L	ENST00000360760;ENST00000409140;ENST00000462190;ENST00000459656;ENST00000444012;ENST00000471601;ENST00000439395;ENST00000409397;ENST00000409988;ENST00000366118;ENST00000428692;ENST00000457757	GO:0003723(RNA binding);GO:0005515(protein binding);GO:0005634(nucleus);GO:0005730(nucleolus);GO:0005737(cytoplasm);GO:0005829(cytosol);GO:0032991(protein-containing complex);GO:0032991(protein-containing complex)	NA	NA	NA	spermatogenesis associated serine rich 2 like [Source:HGNC Symbol;Acc:HGNC:24574]	0.757687	0.355062	0.615332	0.0875693	0.264427	0.196832	3.14867	1.65474	0.00103309	0.0845529	up	yes
ENSG00000108551	RASD1	ENST00000225688	GO:0000166(nucleotide binding);GO:0003924(GTPase activity);GO:0005515(protein binding);GO:0005525(GTP binding);GO:0005634(nucleus);GO:0005737(cytoplasm);GO:0005886(plasma membrane);GO:0007165(signal transduction);GO:0007186(G protein-coupled receptor signaling pathway);GO:0007263(nitric oxide mediated signal transduction);GO:0016020(membrane);GO:0016529(sarcoplasmic reticulum);GO:0045892(negative…	04713(Circadian entrainment);04934(Cushing syndrome)	K07843	NA	ras related dexamethasone induced 1 [Source:HGNC Symbol;Acc:HGNC:15828]	0.463235	0.524668	0.530076	0	0.201781	0.038089	6.32834	2.66183	0.0010476	0.0845529	up	yes
ENSG00000155097	ATP6V1C1	ENST00000521514;ENST00000518738;ENST00000521671;ENST00000518857;ENST00000395862;ENST00000518959	GO:0000221(vacuolar proton-transporting V-type ATPase, V1 domain);GO:0005215(transporter activity);GO:0005515(protein binding);GO:0005737(cytoplasm);GO:0005765(lysosomal membrane);GO:0005829(cytosol);GO:0005886(plasma membrane);GO:0006811(ion transport);GO:0008286(insulin receptor signaling pathway);GO:0008553(proton-exporting ATPase activity, phosphorylative mechanism);GO:0015078(proton transmem…	00190(Oxidative phosphorylation);04145(Phagosome);04150(mTOR signaling pathway);04721(Synaptic vesicle cycle);04966(Collecting duct acid secretion);05110(Vibrio cholerae infection);05120(Epithelial cell signaling in Helicobacter pylori infection);05165(Human papillomavirus infection);05323(Rheumatoid arthritis);05323(Rheumatoid arthritis)	NA	NA	ATPase H+ transporting V1 subunit C1 [Source:HGNC Symbol;Acc:HGNC:856]	8.75814	8.35502	8.9435	1.21205	4.35784	4.74431	2.52629	1.33702	0.00105036	0.0845529	up	yes
ENSG00000211584	SLC48A1	ENST00000442892;ENST00000442218;ENST00000476104;ENST00000551301;ENST00000549243;ENST00000547002	GO:0005515(protein binding);GO:0005764(lysosome);GO:0005765(lysosomal membrane);GO:0005768(endosome);GO:0005886(plasma membrane);GO:0010008(endosome membrane);GO:0015232(heme transporter activity);GO:0015886(heme transport);GO:0016020(membrane);GO:0016021(integral component of membrane);GO:0020037(heme binding);GO:0020037(heme binding)	NA	K15380	NA	solute carrier family 48 member 1 [Source:HGNC Symbol;Acc:HGNC:26035]	47.5308	42.4338	43.0396	25.0744	19.3714	20.4023	2.05101	1.03634	0.0010511	0.0845529	up	yes
ENSG00000261613	AC093525	ENST00000563449	NA	NA	NA	NA	novel transcript, antisense to PDPK1	0.963495	0.604622	0.495335	0.215542	0.097224	0.19952	4.02793	2.01004	0.00106106	0.0847862	up	yes
ENSG00000232187	FTH1P7	ENST00000450676	NA	NA	NA	NA	ferritin heavy chain 1 pseudogene 7 [Source:HGNC Symbol;Acc:HGNC:3994]	72.2912	74.4756	61.7449	36.4645	25.4677	22.9911	2.45529	1.2959	0.00107204	0.0847862	up	yes
ENSG00000272501	AL662844	ENST00000606367	NA	NA	NA	NA	novel transcript, antisense to HCG27	0.429054	0.389685	0.340763	0.086495	0.114304	0.12645	3.54318	1.82504	0.00107316	0.0847862	up	yes
ENSG00000186462	NAP1L2	ENST00000373517	GO:0003682(chromatin binding);GO:0005515(protein binding);GO:0005634(nucleus);GO:0006334(nucleosome assembly);GO:0035066(positive regulation of histone acetylation);GO:0042393(histone binding);GO:0045666(positive regulation of neuron differentiation);GO:0071442(positive regulation of histone H3-K14 acetylation);GO:2000035(regulation of stem cell division);GO:2000617(positive regulation of histone…	NA	K11280	NA	nucleosome assembly protein 1 like 2 [Source:HGNC Symbol;Acc:HGNC:7638]	0.764604	0.701591	0.610346	0.140847	0.267067	0.23443	3.23276	1.69276	0.00111467	0.0875448	up	yes
ENSG00000157540	DYRK1A	ENST00000646548;ENST00000647188;ENST00000645774;ENST00000462274;ENST00000647425;ENST00000643808;ENST00000646523;ENST00000646351;ENST00000339659;ENST00000643355;ENST00000338785;ENST00000642309	GO:0000166(nucleotide binding);GO:0000381(regulation of alternative mRNA splicing, via spliceosome);GO:0004672(protein kinase activity);GO:0004674(protein serine/threonine kinase activity);GO:0004712(protein serine/threonine/tyrosine kinase activity);GO:0004713(protein tyrosine kinase activity);GO:0004715(non-membrane spanning protein tyrosine kinase activity);GO:0005515(protein binding);GO:00055…	NA	K08825	EC:2.7.12.1	dual specificity tyrosine phosphorylation regulated kinase 1A [Source:HGNC Symbol;Acc:HGNC:3091]	0.0424978	0.0466078	0.132451	1.19988	0.11456	0.0941604	0.157289	-2.66851	0.00113174	0.0883625	down	yes
ENSG00000099624	ATP5F1D	ENST00000588538;ENST00000215375;ENST00000614837;ENST00000591249;ENST00000590265;ENST00000591660;ENST00000395633;ENST00000589478;ENST00000592624	GO:0000275(mitochondrial proton-transporting ATP synthase complex, catalytic core F(1));GO:0005215(transporter activity);GO:0005524(ATP binding);GO:0005739(mitochondrion);GO:0005743(mitochondrial inner membrane);GO:0005753(mitochondrial proton-transporting ATP synthase complex);GO:0005759(mitochondrial matrix);GO:0006119(oxidative phosphorylation);GO:0006754(ATP biosynthetic process);GO:0006811(i…	00190(Oxidative phosphorylation);04714(Thermogenesis);05010(Alzheimer disease);05012(Parkinson disease);05016(Huntington disease);05016(Huntington disease)	NA	NA	ATP synthase F1 subunit delta [Source:HGNC Symbol;Acc:HGNC:837]	33.2529	38.8286	31.1019	128.88	45.0771	62.722	0.435962	-1.19772	0.00114634	0.088979	down	yes
ENSG00000220793	RPL21P119	ENST00000484462	NA	NA	NA	NA	ribosomal protein L21 pseudogene 119 [Source:HGNC Symbol;Acc:HGNC:35614]	11.613	11.2252	11.2039	173.805	6.97847	20.2099	0.169369	-2.56176	0.00123471	0.0948394	down	yes
ENSG00000160999	SH2B2	ENST00000536178;ENST00000444095	GO:0001725(stress fiber);GO:0001726(ruffle);GO:0001922(B-1 B cell homeostasis);GO:0005068(transmembrane receptor protein tyrosine kinase adaptor activity);GO:0005070(SH3/SH2 adaptor activity);GO:0005515(protein binding);GO:0005737(cytoplasm);GO:0005829(cytosol);GO:0005884(actin filament);GO:0005886(plasma membrane);GO:0007165(signal transduction);GO:0007399(nervous system development);GO:0007596(…	04722(Neurotrophin signaling pathway);04910(Insulin signaling pathway);04910(Insulin signaling pathway)	K07193	NA	SH2B adaptor protein 2 [Source:HGNC Symbol;Acc:HGNC:17381]	4.62203	4.57879	4.39343	11.9925	8.27042	9.46307	0.457319	-1.12873	0.00123613	0.0948394	down	yes
ENSG00000188385	JAKMIP3	ENST00000298622	GO:0005794(Golgi apparatus);GO:0008017(microtubule binding);GO:0019900(kinase binding)	NA	NA	NA	Janus kinase and microtubule interacting protein 3 [Source:HGNC Symbol;Acc:HGNC:23523]	0.309268	0.239985	0.366835	0.0454327	0.119352	0.120449	3.21172	1.68334	0.00132762	0.101273	up	yes
ENSG00000164197	RNF180	ENST00000389100;ENST00000296615	GO:0000209(protein polyubiquitination);GO:0005634(nucleus);GO:0005635(nuclear envelope);GO:0005783(endoplasmic reticulum);GO:0005789(endoplasmic reticulum membrane);GO:0016020(membrane);GO:0016021(integral component of membrane);GO:0016567(protein ubiquitination);GO:0016740(transferase activity);GO:0030534(adult behavior);GO:0031227(intrinsic component of endoplasmic reticulum membrane);GO:003139…	NA	K15708	EC:2.3.2.27	ring finger protein 180 [Source:HGNC Symbol;Acc:HGNC:27752]	3.19291	2.85493	3.39665	0.817693	1.60073	1.51343	2.40204	1.26426	0.00138223	0.104837	up	yes
ENSG00000178381	ZFAND2A	ENST00000574135;ENST00000397083;ENST00000401903;ENST00000316495;ENST00000471448;ENST00000484977;ENST00000478137	GO:0000502(proteasome complex);GO:0005634(nucleus);GO:0005737(cytoplasm);GO:0008270(zinc ion binding);GO:0032436(positive regulation of proteasomal ubiquitin-dependent protein catabolic process);GO:0046872(metal ion binding);GO:0071243(cellular response to arsenic-containing substance);GO:0071243(cellular response to arsenic-containing substance)	NA	NA	NA	zinc finger AN1-type containing 2A [Source:HGNC Symbol;Acc:HGNC:28073]	22.2605	21.3218	19.5472	10.1552	10.471	9.46242	2.09812	1.0691	0.00139769	0.105407	up	yes
ENSG00000136997	MYC	ENST00000524013;ENST00000613283;ENST00000652131;ENST00000259523;ENST00000621592;ENST00000377970;ENST00000520751;ENST00000652288;ENST00000641036;ENST00000517291;ENST00000641252	GO:0000082(G1/S transition of mitotic cell cycle);GO:0000122(negative regulation of transcription by RNA polymerase II);GO:0000165(MAPK cascade);GO:0000320(re-entry into mitotic cell cycle);GO:0000790(nuclear chromatin);GO:0000978(RNA polymerase II proximal promoter sequence-specific DNA binding);GO:0000981(DNA-binding transcription factor activity, RNA polymerase II-specific);GO:0001227(DNA-bind…	04010(MAPK signaling pathway);04012(ErbB signaling pathway);04110(Cell cycle);04151(PI3K-Akt signaling pathway);04218(Cellular senescence);04310(Wnt signaling pathway);04350(TGF-beta signaling pathway);04390(Hippo signaling pathway);04550(Signaling pathways regulating pluripotency of stem cells);04630(Jak-STAT signaling pathway);04919(Thyroid hormone signaling pathway);05160(Hepatitis C);05161(He…	K04377	NA	MYC proto-oncogene, bHLH transcription factor [Source:HGNC Symbol;Acc:HGNC:7553]	2.24194	2.48727	3.13984	33.1612	2.56774	3.03128	0.203019	-2.30032	0.00144424	0.108301	down	yes
ENSG00000221995	TIAF1	ENST00000359450	GO:0003674(molecular_function);GO:0005634(nucleus);GO:0006915(apoptotic process);GO:0007249(I-kappaB kinase/NF-kappaB signaling);GO:0043066(negative regulation of apoptotic process)	NA	NA	NA	TGFB1-induced anti-apoptotic factor 1 [Source:HGNC Symbol;Acc:HGNC:11803]	0.314212	0.29515	0.438311	1.84461	0.449354	1.01857	0.316275	-1.66075	0.00148263	0.110336	down	yes
ENSG00000182568	SATB1	ENST00000338745;ENST00000606296;ENST00000452260;ENST00000467628;ENST00000415069;ENST00000476178;ENST00000417717;ENST00000440737;ENST00000491519;ENST00000482788;ENST00000444341	GO:0000122(negative regulation of transcription by RNA polymerase II);GO:0000785(chromatin);GO:0000977(RNA polymerase II regulatory region sequence-specific DNA binding);GO:0000981(DNA-binding transcription factor activity, RNA polymerase II-specific);GO:0001227(DNA-binding transcription repressor activity, RNA polymerase II-specific);GO:0003677(DNA binding);GO:0003682(chromatin binding);GO:00036…	NA	K23225	NA	SATB homeobox 1 [Source:HGNC Symbol;Acc:HGNC:10541]	0.524749	0.396064	0.517739	0.0420189	0.216125	0.186574	3.23475	1.69366	0.00148799	0.110336	up	yes
ENSG00000128590	DNAJB9	ENST00000249356;ENST00000491582;ENST00000465725	GO:0002377(immunoglobulin production);GO:0005515(protein binding);GO:0005730(nucleolus);GO:0005737(cytoplasm);GO:0005783(endoplasmic reticulum);GO:0005788(endoplasmic reticulum lumen);GO:0005789(endoplasmic reticulum membrane);GO:0006986(response to unfolded protein);GO:0030183(B cell differentiation);GO:0030433(ubiquitin-dependent ERAD pathway);GO:0030544(Hsp70 protein binding);GO:0034976(respon…	NA	K09515	NA	DnaJ heat shock protein family (Hsp40) member B9 [Source:HGNC Symbol;Acc:HGNC:6968]	23.702	25.2448	25.2457	6.61136	14.3987	14.5038	2.08912	1.06289	0.00151759	0.111905	up	yes
ENSG00000224411	HSP90AA2P	ENST00000530115	NA	NA	NA	NA	heat shock protein 90 alpha family class A member 2, pseudogene [Source:HGNC Symbol;Acc:HGNC:5256]	4.91704	5.86584	7.69402	0.658504	2.21644	3.27245	3.00565	1.58768	0.00152762	0.112023	up	yes
ENSG00000140526	ABHD2	ENST00000352732;ENST00000565066;ENST00000568308;ENST00000569550;ENST00000564876;ENST00000562254;ENST00000565973	GO:0001669(acrosomal vesicle);GO:0003707(steroid hormone receptor activity);GO:0005886(plasma membrane);GO:0005929(cilium);GO:0006629(lipid metabolic process);GO:0007340(acrosome reaction);GO:0009611(response to wounding);GO:0016020(membrane);GO:0016021(integral component of membrane);GO:0016042(lipid catabolic process);GO:0016298(lipase activity);GO:0016787(hydrolase activity);GO:0030336(negativ…	NA	K13697	NA	abhydrolase domain containing 2 [Source:HGNC Symbol;Acc:HGNC:18717]	31.116	26.3713	31.9063	10.8528	16.8423	19.9353	1.87682	0.908288	0.00153776	0.112146	up	no
ENSG00000107562	CXCL12	ENST00000374429;ENST00000395794;ENST00000343575;ENST00000496375;ENST00000488591;ENST00000374426;ENST00000395795	GO:0001666(response to hypoxia);GO:0001764(neuron migration);GO:0001938(positive regulation of endothelial cell proliferation);GO:0005102(signaling receptor binding);GO:0005125(cytokine activity);GO:0005178(integrin binding);GO:0005515(protein binding);GO:0005576(extracellular region);GO:0005615(extracellular space);GO:0005634(nucleus);GO:0005737(cytoplasm);GO:0005886(plasma membrane);GO:0006874(…	04060(Cytokine-cytokine receptor interaction);04062(Chemokine signaling pathway);04064(NF-kappa B signaling pathway);04360(Axon guidance);04670(Leukocyte transendothelial migration);04672(Intestinal immune network for IgA production);04810(Regulation of actin cytoskeleton);05163(Human cytomegalovirus infection);05200(Pathways in cancer);05323(Rheumatoid arthritis);05323(Rheumatoid arthritis)	NA	NA	C-X-C motif chemokine ligand 12 [Source:HGNC Symbol;Acc:HGNC:10672]	8.61804	8.11955	9.14089	10.813	17.603	18.665	0.549659	-0.863392	0.0015804	0.114626	down	no
ENSG00000153714	LURAP1L	ENST00000319264;ENST00000489107	GO:0043123(positive regulation of I-kappaB kinase/NF-kappaB signaling);GO:0043123(positive regulation of I-kappaB kinase/NF-kappaB signaling)	NA	NA	NA	leucine rich adaptor protein 1 like [Source:HGNC Symbol;Acc:HGNC:31452]	0.553143	0.786739	0.89559	0.115083	0.285796	0.302638	3.17757	1.66792	0.00158966	0.114672	up	yes
ENSG00000121966	CXCR4	ENST00000241393;ENST00000466288;ENST00000409817	GO:0000187(activation of MAPK activity);GO:0001618(virus receptor activity);GO:0001666(response to hypoxia);GO:0001764(neuron migration);GO:0002064(epithelial cell development);GO:0002407(dendritic cell chemotaxis);GO:0003779(actin binding);GO:0004930(G protein-coupled receptor activity);GO:0004950(chemokine receptor activity);GO:0005515(protein binding);GO:0005634(nucleus);GO:0005737(cytoplasm);…	04020(Calcium signaling pathway);04060(Cytokine-cytokine receptor interaction);04062(Chemokine signaling pathway);04144(Endocytosis);04360(Axon guidance);04670(Leukocyte transendothelial migration);04672(Intestinal immune network for IgA production);04810(Regulation of actin cytoskeleton);05163(Human cytomegalovirus infection);05170(Human immunodeficiency virus 1 infection);05200(Pathways in canc…	K04189	NA	C-X-C motif chemokine receptor 4 [Source:HGNC Symbol;Acc:HGNC:2561]	12.4573	13.1733	12.6766	18.7526	26.289	27.3046	0.529498	-0.917303	0.00163054	0.116984	down	no
ENSG00000169242	EFNA1	ENST00000368407;ENST00000368406;ENST00000497282;ENST00000469878	GO:0000122(negative regulation of transcription by RNA polymerase II);GO:0001525(angiogenesis);GO:0001934(positive regulation of protein phosphorylation);GO:0003180(aortic valve morphogenesis);GO:0003183(mitral valve morphogenesis);GO:0003199(endocardial cushion to mesenchymal transition involved in heart valve formation);GO:0005102(signaling receptor binding);GO:0005515(protein binding);GO:00055…	04010(MAPK signaling pathway);04014(Ras signaling pathway);04015(Rap1 signaling pathway);04151(PI3K-Akt signaling pathway);04360(Axon guidance);04360(Axon guidance)	K05462	NA	ephrin A1 [Source:HGNC Symbol;Acc:HGNC:3221]	0.528832	0.306584	0.521651	1.49934	1.16892	1.1608	0.354412	-1.4965	0.00167372	0.119437	down	yes
ENSG00000170323	FABP4	ENST00000256104;ENST00000521734	GO:0001816(cytokine production);GO:0005324(long-chain fatty acid transporter activity);GO:0005504(fatty acid binding);GO:0005634(nucleus);GO:0005737(cytoplasm);GO:0005811(lipid droplet);GO:0005829(cytosol);GO:0006469(negative regulation of protein kinase activity);GO:0008289(lipid binding);GO:0009617(response to bacterium);GO:0015909(long-chain fatty acid transport);GO:0019433(triglyceride catabo…	03320(PPAR signaling pathway);04923(Regulation of lipolysis in adipocytes);04923(Regulation of lipolysis in adipocytes)	K08753	NA	fatty acid binding protein 4 [Source:HGNC Symbol;Acc:HGNC:3559]	3.41924	4.35789	2.127	0	0.0428721	1.01439	9.36772	3.2277	0.00168288	0.119448	up	yes
ENSG00000175155	YPEL2	ENST00000312655;ENST00000582192;ENST00000582813;ENST00000581865	GO:0005634(nucleus);GO:0005730(nucleolus);GO:0046872(metal ion binding);GO:0046872(metal ion binding)	NA	NA	NA	yippee like 2 [Source:HGNC Symbol;Acc:HGNC:18326]	0.450406	0.58297	0.567344	0.102829	0.230495	0.246923	2.75869	1.46398	0.00170753	0.120553	up	yes
ENSG00000263126	AC040162	ENST00000572067	NA	NA	NA	NA	novel transcript	0.578212	0.367807	0.301368	7.94994	0.438805	0.32431	0.143163	-2.80427	0.00178208	0.125151	down	yes
ENSG00000069849	ATP1B3	ENST00000286371;ENST00000465172;ENST00000466678;ENST00000482635;ENST00000484727;ENST00000475483;ENST00000462082;ENST00000495216;ENST00000486782	GO:0001671(ATPase activator activity);GO:0005391(sodium:potassium-exchanging ATPase activity);GO:0005737(cytoplasm);GO:0005886(plasma membrane);GO:0005890(sodium:potassium-exchanging ATPase complex);GO:0005901(caveola);GO:0006811(ion transport);GO:0006813(potassium ion transport);GO:0006814(sodium ion transport);GO:0006883(cellular sodium ion homeostasis);GO:0010248(establishment or maintenance o…	04022(cGMP-PKG signaling pathway);04024(cAMP signaling pathway);04260(Cardiac muscle contraction);04261(Adrenergic signaling in cardiomyocytes);04911(Insulin secretion);04918(Thyroid hormone synthesis);04919(Thyroid hormone signaling pathway);04925(Aldosterone synthesis and secretion);04960(Aldosterone-regulated sodium reabsorption);04961(Endocrine and other factor-regulated calcium reabsorption)…	NA	NA	ATPase Na+/K+ transporting subunit beta 3 [Source:HGNC Symbol;Acc:HGNC:806]	45.884	47.207	50.7058	94.1544	126.956	57.8124	0.515543	-0.955836	0.0017998	0.12573	down	no
ENSG00000171497	PPID	ENST00000307720;ENST00000507213;ENST00000512699	GO:0000122(negative regulation of transcription by RNA polymerase II);GO:0000413(protein peptidyl-prolyl isomerization);GO:0003755(peptidyl-prolyl cis-trans isomerase activity);GO:0005515(protein binding);GO:0005634(nucleus);GO:0005654(nucleoplasm);GO:0005730(nucleolus);GO:0005737(cytoplasm);GO:0005829(cytosol);GO:0006457(protein folding);GO:0006915(apoptotic process);GO:0008134(transcription fac…	04217(Necroptosis);04218(Cellular senescence);04218(Cellular senescence)	NA	NA	peptidylprolyl isomerase D [Source:HGNC Symbol;Acc:HGNC:9257]	33.5025	32.1226	32.9692	13.4727	19.6198	19.1328	1.88786	0.916755	0.00184222	0.12802	up	no
ENSG00000159885	ZNF222	ENST00000391960;ENST00000587846;ENST00000187879;ENST00000590160	GO:0000981(DNA-binding transcription factor activity, RNA polymerase II-specific);GO:0003676(nucleic acid binding);GO:0003677(DNA binding);GO:0003700(DNA-binding transcription factor activity);GO:0005622(intracellular);GO:0005634(nucleus);GO:0006355(regulation of transcription, DNA-templated);GO:0006357(regulation of transcription by RNA polymerase II);GO:0046872(metal ion binding);GO:0046872(met…	05168(Herpes simplex virus 1 infection);05168(Herpes simplex virus 1 infection)	K09228	NA	zinc finger protein 222 [Source:HGNC Symbol;Acc:HGNC:13015]	1.7294	2.06854	1.89987	0.580766	0.904699	0.624399	2.70056	1.43326	0.00185569	0.128284	up	yes
ENSG00000187922	LCN10	ENST00000341040;ENST00000494294;ENST00000532006;ENST00000406721;ENST00000474369;ENST00000529013;ENST00000497771;ENST00000527229	GO:0005576(extracellular region);GO:0036094(small molecule binding);GO:0036094(small molecule binding)	NA	NA	NA	lipocalin 10 [Source:HGNC Symbol;Acc:HGNC:20892]	5.96811	5.22511	5.71263	0.486163	2.75895	2.59186	2.89634	1.53423	0.00186902	0.128479	up	yes
ENSG00000140968	IRF8	ENST00000268638;ENST00000570088;ENST00000566369;ENST00000564056;ENST00000563180;ENST00000564803;ENST00000564617;ENST00000569607	GO:0000122(negative regulation of transcription by RNA polymerase II);GO:0000977(RNA polymerase II regulatory region sequence-specific DNA binding);GO:0000978(RNA polymerase II proximal promoter sequence-specific DNA binding);GO:0000981(DNA-binding transcription factor activity, RNA polymerase II-specific);GO:0001227(DNA-binding transcription repressor activity, RNA polymerase II-specific);GO:000…	05133(Pertussis);05133(Pertussis)	NA	NA	interferon regulatory factor 8 [Source:HGNC Symbol;Acc:HGNC:5358]	1.47862	0.390632	0.506691	2.44071	1.61891	3.1788	0.328241	-1.60717	0.00187786	0.128479	down	yes
ENSG00000213719	CLIC1	ENST00000375784;ENST00000616760;ENST00000395892;ENST00000375780;ENST00000375779	GO:0005244(voltage-gated ion channel activity);GO:0005254(chloride channel activity);GO:0005515(protein binding);GO:0005615(extracellular space);GO:0005634(nucleus);GO:0005635(nuclear envelope);GO:0005737(cytoplasm);GO:0005739(mitochondrion);GO:0005886(plasma membrane);GO:0005903(brush border);GO:0006811(ion transport);GO:0006821(chloride transport);GO:0007165(signal transduction);GO:0016020(memb…	NA	K05021	NA	chloride intracellular channel 1 [Source:HGNC Symbol;Acc:HGNC:2062]	195.517	215.156	205.834	376.577	342.26	334.925	0.585054	-0.773359	0.00195143	0.132827	down	no
ENSG00000109956	B3GAT1	ENST00000531778;ENST00000312527;ENST00000524765	GO:0000139(Golgi membrane);GO:0005576(extracellular region);GO:0005783(endoplasmic reticulum);GO:0005789(endoplasmic reticulum membrane);GO:0005794(Golgi apparatus);GO:0005975(carbohydrate metabolic process);GO:0006486(protein glycosylation);GO:0008499(UDP-galactose:beta-N-acetylglucosamine beta-1,3-galactosyltransferase activity);GO:0015018(galactosylgalactosylxylosylprotein 3-beta-glucuronosylt…	00515(Mannose type O-glycan biosynthesis);00515(Mannose type O-glycan biosynthesis)	K00735	EC:2.4.1.135	beta-1,3-glucuronyltransferase 1 [Source:HGNC Symbol;Acc:HGNC:921]	0.238823	0.140147	0.129382	0.05463	0.0165778	0.0610889	3.84251	1.94205	0.00198072	0.134133	up	yes
ENSG00000187189	TSPYL4	ENST00000420283	GO:0005515(protein binding);GO:0005634(nucleus);GO:0006334(nucleosome assembly)	NA	K11287	NA	TSPY like 4 [Source:HGNC Symbol;Acc:HGNC:21559]	1.12072	1.34629	1.30319	0.264845	0.593201	0.569625	2.64081	1.40098	0.00200726	0.135241	up	yes
ENSG00000137285	TUBB2B	ENST00000259818	GO:0000166(nucleotide binding);GO:0000226(microtubule cytoskeleton organization);GO:0000278(mitotic cell cycle);GO:0001764(neuron migration);GO:0003924(GTPase activity);GO:0005200(structural constituent of cytoskeleton);GO:0005515(protein binding);GO:0005525(GTP binding);GO:0005634(nucleus);GO:0005737(cytoplasm);GO:0005856(cytoskeleton);GO:0005874(microtubule);GO:0007010(cytoskeleton organization…	04145(Phagosome);04540(Gap junction);05130(Pathogenic Escherichia coli infection)	K07375	NA	tubulin beta 2B class IIb [Source:HGNC Symbol;Acc:HGNC:30829]	29.2752	31.514	31.8782	49.7983	51.9167	57.8536	0.580737	-0.784044	0.00203391	0.136344	down	no
ENSG00000136267	DGKB	ENST00000403951;ENST00000402815	GO:0000166(nucleotide binding);GO:0003951(NAD+ kinase activity);GO:0004143(diacylglycerol kinase activity);GO:0005509(calcium ion binding);GO:0005524(ATP binding);GO:0005737(cytoplasm);GO:0005886(plasma membrane);GO:0007165(signal transduction);GO:0007205(protein kinase C-activating G protein-coupled receptor signaling pathway);GO:0009617(response to bacterium);GO:0016301(kinase activity);GO:0016…	00561(Glycerolipid metabolism);00564(Glycerophospholipid metabolism);04070(Phosphatidylinositol signaling system);04072(Phospholipase D signaling pathway);05231(Choline metabolism in cancer);05231(Choline metabolism in cancer)	NA	NA	diacylglycerol kinase beta [Source:HGNC Symbol;Acc:HGNC:2850]	0.317774	0.281268	0.142206	0.0512569	0.0885407	0.0940307	3.17006	1.66451	0.00206835	0.137956	up	yes
ENSG00000109814	UGDH	ENST00000316423;ENST00000514106;ENST00000501493;ENST00000509391;ENST00000510881;ENST00000510490;ENST00000515021;ENST00000515398;ENST00000506179	GO:0001702(gastrulation with mouth forming second);GO:0003824(catalytic activity);GO:0003979(UDP-glucose 6-dehydrogenase activity);GO:0005634(nucleus);GO:0005654(nucleoplasm);GO:0005829(cytosol);GO:0005975(carbohydrate metabolic process);GO:0006024(glycosaminoglycan biosynthetic process);GO:0006065(UDP-glucuronate biosynthetic process);GO:0008152(metabolic process);GO:0015012(heparan sulfate prot…	00040(Pentose and glucuronate interconversions);00053(Ascorbate and aldarate metabolism);00520(Amino sugar and nucleotide sugar metabolism);00520(Amino sugar and nucleotide sugar metabolism)	K00012	EC:1.1.1.22	UDP-glucose 6-dehydrogenase [Source:HGNC Symbol;Acc:HGNC:12525]	4.69007	4.58013	4.52097	0.702778	2.88283	1.61973	2.64943	1.40568	0.00212935	0.141179	up	yes
ENSG00000185298	CCDC137	ENST00000329214;ENST00000575223;ENST00000572531;ENST00000574200;ENST00000571916;ENST00000574107	GO:0001650(fibrillar center);GO:0003723(RNA binding);GO:0005515(protein binding);GO:0005694(chromosome);GO:0005730(nucleolus);GO:0005730(nucleolus)	NA	NA	NA	coiled-coil domain containing 137 [Source:HGNC Symbol;Acc:HGNC:33451]	3.3676	18.3742	3.21205	31.9327	24.1325	25.5357	0.305803	-1.70932	0.00213795	0.141179	down	yes
ENSG00000173801	JUP	ENST00000310706;ENST00000393931;ENST00000589036;ENST00000591690;ENST00000424457;ENST00000449889;ENST00000465293;ENST00000585793	GO:0001533(cornified envelope);GO:0001954(positive regulation of cell-matrix adhesion);GO:0002159(desmosome assembly);GO:0003713(transcription coactivator activity);GO:0005198(structural molecule activity);GO:0005199(structural constituent of cell wall);GO:0005515(protein binding);GO:0005576(extracellular region);GO:0005634(nucleus);GO:0005737(cytoplasm);GO:0005829(cytosol);GO:0005856(cytoskeleto…	05200(Pathways in cancer);05202(Transcriptional misregulation in cancer);05221(Acute myeloid leukemia);05226(Gastric cancer);05412(Arrhythmogenic right ventricular cardiomyopathy (ARVC));05412(Arrhythmogenic right ventricular cardiomyopathy (ARVC))	K10056	NA	junction plakoglobin [Source:HGNC Symbol;Acc:HGNC:6207]	12.3936	11.9516	12.8746	15.6979	24.9339	24.8446	0.568447	-0.814901	0.00215504	0.141603	down	no
ENSG00000213445	SIPA1	ENST00000394224;ENST00000534313;ENST00000534406;ENST00000528699;ENST00000526137;ENST00000531339;ENST00000529725;ENST00000530226	GO:0005096(GTPase activator activity);GO:0005515(protein binding);GO:0005634(nucleus);GO:0005737(cytoplasm);GO:0005829(cytosol);GO:0007010(cytoskeleton organization);GO:0007162(negative regulation of cell adhesion);GO:0007165(signal transduction);GO:0008022(protein C-terminus binding);GO:0008283(cell population proliferation);GO:0012505(endomembrane system);GO:0016020(membrane);GO:0030133(transpo…	04015(Rap1 signaling pathway);04670(Leukocyte transendothelial migration);04670(Leukocyte transendothelial migration)	NA	NA	signal-induced proliferation-associated 1 [Source:HGNC Symbol;Acc:HGNC:10885]	1.19295	0.997702	1.37269	2.83879	2.17343	3.0209	0.443581	-1.17273	0.00218354	0.142143	down	yes
ENSG00000167588	GPD1	ENST00000301149;ENST00000548152;ENST00000550172;ENST00000548814;ENST00000547964;ENST00000547190;ENST00000551939	GO:0004367(glycerol-3-phosphate dehydrogenase [NAD+] activity);GO:0004368(glycerol-3-phosphate dehydrogenase (quinone) activity);GO:0005737(cytoplasm);GO:0005829(cytosol);GO:0005975(carbohydrate metabolic process);GO:0006072(glycerol-3-phosphate metabolic process);GO:0006094(gluconeogenesis);GO:0006116(NADH oxidation);GO:0006127(glycerophosphate shuttle);GO:0006654(phosphatidic acid biosynthetic …	00564(Glycerophospholipid metabolism);00564(Glycerophospholipid metabolism)	K00006	EC:1.1.1.8	glycerol-3-phosphate dehydrogenase 1 [Source:HGNC Symbol;Acc:HGNC:4455]	4.34651	4.09368	4.40622	8.63655	7.70747	8.81904	0.510527	-0.969942	0.00218975	0.142143	down	no
ENSG00000160145	KALRN	ENST00000393496;ENST00000291478;ENST00000454902;ENST00000477496;ENST00000360013;ENST00000462213;ENST00000459915;ENST00000484542	GO:0000166(nucleotide binding);GO:0004672(protein kinase activity);GO:0004674(protein serine/threonine kinase activity);GO:0005085(guanyl-nucleotide exchange factor activity);GO:0005089(Rho guanyl-nucleotide exchange factor activity);GO:0005515(protein binding);GO:0005524(ATP binding);GO:0005654(nucleoplasm);GO:0005737(cytoplasm);GO:0005829(cytosol);GO:0005856(cytoskeleton);GO:0006468(protein pho…	NA	NA	NA	kalirin RhoGEF kinase [Source:HGNC Symbol;Acc:HGNC:4814]	0.138615	0.115317	0.235477	0.0181167	0.0498006	0.08358	3.23048	1.69175	0.00219539	0.142143	up	yes
ENSG00000198363	ASPH	ENST00000517856;ENST00000356457;ENST00000379454;ENST00000517847;ENST00000522919;ENST00000518068;ENST00000519678;ENST00000522835;ENST00000522325;ENST00000519234;ENST00000523897;ENST00000521499;ENST00000523927;ENST00000520198;ENST00000379449;ENST00000521909;ENST00000518441	GO:0004597(peptide-aspartate beta-dioxygenase activity);GO:0005198(structural molecule activity);GO:0005509(calcium ion binding);GO:0005515(protein binding);GO:0005737(cytoplasm);GO:0005783(endoplasmic reticulum);GO:0005789(endoplasmic reticulum membrane);GO:0005886(plasma membrane);GO:0006936(muscle contraction);GO:0007389(pattern specification process);GO:0008285(negative regulation of cell pop…	NA	NA	NA	aspartate beta-hydroxylase [Source:HGNC Symbol;Acc:HGNC:757]	0.428622	0.427315	0.442653	0.134554	0.189577	0.211055	2.42643	1.27883	0.00224117	0.144403	up	yes
ENSG00000112531	QKI	ENST00000361752;ENST00000453779;ENST00000545607;ENST00000361758;ENST00000544823;ENST00000275262;ENST00000392127;ENST00000424802;ENST00000540719;ENST00000541696;ENST00000361195	GO:0001570(vasculogenesis);GO:0003676(nucleic acid binding);GO:0003723(RNA binding);GO:0005515(protein binding);GO:0005634(nucleus);GO:0005737(cytoplasm);GO:0006397(mRNA processing);GO:0006417(regulation of translation);GO:0007275(multicellular organism development);GO:0007286(spermatid development);GO:0008366(axon ensheathment);GO:0008380(RNA splicing);GO:0010628(positive regulation of gene expr…	NA	K14945	NA	QKI, KH domain containing RNA binding [Source:HGNC Symbol;Acc:HGNC:21100]	0.297964	0.215453	0.339565	1.66716	0.609126	0.334843	0.326672	-1.61409	0.00227989	0.146188	down	yes
ENSG00000178685	PARP10	ENST00000526007;ENST00000525773;ENST00000313028;ENST00000524918;ENST00000529311;ENST00000528963;ENST00000528580;ENST00000530478;ENST00000534737;ENST00000526985	GO:0003676(nucleic acid binding);GO:0003950(NAD+ ADP-ribosyltransferase activity);GO:0005515(protein binding);GO:0005634(nucleus);GO:0005730(nucleolus);GO:0005737(cytoplasm);GO:0005829(cytosol);GO:0006281(DNA repair);GO:0006471(protein ADP-ribosylation);GO:0006974(cellular response to DNA damage stimulus);GO:0010629(negative regulation of gene expression);GO:0010847(regulation of chromatin assemb…	NA	K15261	EC:2.4.2.30	poly(ADP-ribose) polymerase family member 10 [Source:HGNC Symbol;Acc:HGNC:25895]	1.97209	1.05954	1.20214	4.61132	2.55189	2.83201	0.423578	-1.2393	0.00233571	0.149047	down	yes
ENSG00000061273	HDAC7	ENST00000552960;ENST00000080059;ENST00000470668;ENST00000459625;ENST00000417902;ENST00000488927;ENST00000445237;ENST00000354334;ENST00000440293;ENST00000491464;ENST00000471235;ENST00000477203;ENST00000422254;ENST00000463732;ENST00000417107;ENST00000548938;ENST00000547259;ENST00000430670	GO:0000118(histone deacetylase complex);GO:0000122(negative regulation of transcription by RNA polymerase II);GO:0001570(vasculogenesis);GO:0003682(chromatin binding);GO:0003714(transcription corepressor activity);GO:0004407(histone deacetylase activity);GO:0005080(protein kinase C binding);GO:0005515(protein binding);GO:0005634(nucleus);GO:0005654(nucleoplasm);GO:0005737(cytoplasm);GO:0005829(cy…	05034(Alcoholism);05203(Viral carcinogenesis);05203(Viral carcinogenesis)	K11408	EC:3.5.1.98	histone deacetylase 7 [Source:HGNC Symbol;Acc:HGNC:14067]	3.60065	2.24018	2.09367	5.30934	4.73131	5.43197	0.512809	-0.963507	0.00234933	0.1492	down	no
ENSG00000123095	BHLHE41	ENST00000242728;ENST00000541271;ENST00000394326	GO:0000122(negative regulation of transcription by RNA polymerase II);GO:0000977(RNA polymerase II regulatory region sequence-specific DNA binding);GO:0000978(RNA polymerase II proximal promoter sequence-specific DNA binding);GO:0000980(RNA polymerase II distal enhancer sequence-specific DNA binding);GO:0000981(DNA-binding transcription factor activity, RNA polymerase II-specific);GO:0001102(RNA …	04710(Circadian rhythm);04710(Circadian rhythm)	K03730	NA	basic helix-loop-helix family member e41 [Source:HGNC Symbol;Acc:HGNC:16617]	9.50072	8.06517	9.3256	3.61821	4.20018	5.16876	2.07062	1.05006	0.00249103	0.156768	up	yes
ENSG00000011304	PTBP1	ENST00000585932;ENST00000350092;ENST00000356948;ENST00000586944;ENST00000394601;ENST00000585856;ENST00000635647;ENST00000349038;ENST00000586481;ENST00000589883;ENST00000627714;ENST00000587191;ENST00000592113;ENST00000592804;ENST00000587136;ENST00000590887;ENST00000621737;ENST00000587094;ENST00000589575	GO:0000381(regulation of alternative mRNA splicing, via spliceosome);GO:0000398(mRNA splicing, via spliceosome);GO:0003676(nucleic acid binding);GO:0003723(RNA binding);GO:0005515(protein binding);GO:0005634(nucleus);GO:0005654(nucleoplasm);GO:0005730(nucleolus);GO:0006397(mRNA processing);GO:0008187(poly-pyrimidine tract binding);GO:0008380(RNA splicing);GO:0008543(fibroblast growth factor recep…	NA	K13218	NA	polypyrimidine tract binding protein 1 [Source:HGNC Symbol;Acc:HGNC:9583]	15.8364	9.0049	11.3819	39.9753	16.3097	20.3799	0.472487	-1.08165	0.00249214	0.156768	down	yes
ENSG00000111711	GOLT1B	ENST00000229314;ENST00000535593;ENST00000545113;ENST00000545093;ENST00000539663;ENST00000631252;ENST00000542194;ENST00000540141;ENST00000542038;ENST00000539025	GO:0000139(Golgi membrane);GO:0005783(endoplasmic reticulum);GO:0005794(Golgi apparatus);GO:0015031(protein transport);GO:0016020(membrane);GO:0016021(integral component of membrane);GO:0016192(vesicle-mediated transport);GO:0032991(protein-containing complex);GO:0043123(positive regulation of I-kappaB kinase/NF-kappaB signaling);GO:0043123(positive regulation of I-kappaB kinase/NF-kappaB signali…	NA	NA	NA	golgi transport 1B [Source:HGNC Symbol;Acc:HGNC:20175]	14.7468	13.4951	16.7301	1.90604	4.74749	10.806	2.57579	1.36501	0.00251369	0.157378	up	yes
ENSG00000171302	CANT1	ENST00000302345;ENST00000392446;ENST00000592228;ENST00000586916;ENST00000591625;ENST00000590370;ENST00000588096;ENST00000588611;ENST00000592033;ENST00000588075;ENST00000591811	GO:0004382(guanosine-diphosphatase activity);GO:0005509(calcium ion binding);GO:0005576(extracellular region);GO:0005783(endoplasmic reticulum);GO:0005789(endoplasmic reticulum membrane);GO:0005794(Golgi apparatus);GO:0005886(plasma membrane);GO:0016020(membrane);GO:0016021(integral component of membrane);GO:0016787(hydrolase activity);GO:0017110(nucleoside-diphosphatase activity);GO:0030166(prot…	00230(Purine metabolism);00240(Pyrimidine metabolism);00240(Pyrimidine metabolism)	K12304	EC:3.6.1.6	calcium activated nucleotidase 1 [Source:HGNC Symbol;Acc:HGNC:19721]	3.14472	5.62005	7.49641	13.1406	10.4961	10.1888	0.480737	-1.05668	0.00261551	0.162984	down	yes
ENSG00000155961	RAB39B	ENST00000369454	GO:0000166(nucleotide binding);GO:0003924(GTPase activity);GO:0005515(protein binding);GO:0005525(GTP binding);GO:0005622(intracellular);GO:0005794(Golgi apparatus);GO:0005886(plasma membrane);GO:0006886(intracellular protein transport);GO:0006914(autophagy);GO:0010506(regulation of autophagy);GO:0015031(protein transport);GO:0016020(membrane);GO:0016192(vesicle-mediated transport);GO:0030659(cyt…	NA	K07925	NA	RAB39B, member RAS oncogene family [Source:HGNC Symbol;Acc:HGNC:16499]	0.904542	0.743272	1.06381	0.187239	0.280612	0.487273	2.83903	1.5054	0.00267257	0.165762	up	yes
ENSG00000226950	DANCR	ENST00000425653;ENST00000411630;ENST00000623036;ENST00000444958;ENST00000441504	NA	NA	NA	NA	differentiation antagonizing non-protein coding RNA [Source:HGNC Symbol;Acc:HGNC:28964]	11.759	11.0501	11.3904	29.9836	12.9041	27.7012	0.484488	-1.04547	0.00269951	0.166007	down	yes
ENSG00000172780	RAB43	ENST00000315150;ENST00000476465;ENST00000457077;ENST00000615093;ENST00000393304	GO:0000139(Golgi membrane);GO:0000166(nucleotide binding);GO:0003924(GTPase activity);GO:0005515(protein binding);GO:0005525(GTP binding);GO:0005789(endoplasmic reticulum membrane);GO:0005794(Golgi apparatus);GO:0006886(intracellular protein transport);GO:0006888(endoplasmic reticulum to Golgi vesicle-mediated transport);GO:0007030(Golgi organization);GO:0016020(membrane);GO:0019068(virion assemb…	NA	K07930	NA	RAB43, member RAS oncogene family [Source:HGNC Symbol;Acc:HGNC:19983]	0.181437	0.0703049	0.0770333	0.664203	0.0515834	1.067	0.184417	-2.43896	0.00270586	0.166007	down	yes
ENSG00000104044	OCA2	ENST00000354638	GO:0005215(transporter activity);GO:0005302(L-tyrosine transmembrane transporter activity);GO:0005515(protein binding);GO:0005737(cytoplasm);GO:0005765(lysosomal membrane);GO:0005789(endoplasmic reticulum membrane);GO:0006726(eye pigment biosynthetic process);GO:0007286(spermatid development);GO:0008283(cell population proliferation);GO:0010008(endosome membrane);GO:0015828(tyrosine transport);GO…	NA	NA	NA	OCA2 melanosomal transmembrane protein [Source:HGNC Symbol;Acc:HGNC:8101]	1.03251	1.05665	1.24694	0.361611	0.544023	0.367645	2.62008	1.38961	0.00271404	0.166007	up	yes
ENSG00000122584	NXPH1	ENST00000602349	GO:0005102(signaling receptor binding);GO:0005576(extracellular region)	NA	K16656	NA	neurexophilin 1 [Source:HGNC Symbol;Acc:HGNC:20693]	0.335671	0.250448	0.187833	0.0761204	0.0852841	0.0529245	3.61105	1.85242	0.00279025	0.169885	up	yes
ENSG00000237973	MTCO1P12	ENST00000414273	NA	NA	NA	NA	MT-CO1 pseudogene 12 [Source:HGNC Symbol;Acc:HGNC:52014]	49.8602	8.24467	27.4656	11.1292	5.16034	9.8436	3.27441	1.71123	0.00283069	0.17156	up	yes
ENSG00000172967	XKR3	ENST00000331428	GO:0005886(plasma membrane);GO:0016020(membrane);GO:0016021(integral component of membrane)	NA	NA	NA	XK related 3 [Source:HGNC Symbol;Acc:HGNC:28778]	1.89035	1.61915	2.57511	0.464862	0.991656	0.766126	2.73755	1.45289	0.00284543	0.17167	up	yes
ENSG00000103423	DNAJA3	ENST00000355296;ENST00000262375;ENST00000576180;ENST00000572974;ENST00000575106;ENST00000572009;ENST00000574895;ENST00000431375;ENST00000577083;ENST00000573120;ENST00000574393	GO:0000122(negative regulation of transcription by RNA polymerase II);GO:0005515(protein binding);GO:0005524(ATP binding);GO:0005634(nucleus);GO:0005737(cytoplasm);GO:0005739(mitochondrion);GO:0005759(mitochondrial matrix);GO:0005829(cytosol);GO:0005884(actin filament);GO:0005886(plasma membrane);GO:0006264(mitochondrial DNA replication);GO:0006457(protein folding);GO:0006915(apoptotic process);G…	05203(Viral carcinogenesis);05203(Viral carcinogenesis)	NA	NA	DnaJ heat shock protein family (Hsp40) member A3 [Source:HGNC Symbol;Acc:HGNC:11808]	6.74603	7.3462	9.08118	15.2657	8.27806	23.2644	0.495072	-1.01429	0.00287941	0.172934	down	yes
ENSG00000116701	NCF2	ENST00000367535;ENST00000413720;ENST00000367536;ENST00000469280;ENST00000420553;ENST00000419402	GO:0001669(acrosomal vesicle);GO:0002479(antigen processing and presentation of exogenous peptide antigen via MHC class I, TAP-dependent);GO:0005515(protein binding);GO:0005730(nucleolus);GO:0005737(cytoplasm);GO:0005829(cytosol);GO:0006801(superoxide metabolic process);GO:0006909(phagocytosis);GO:0006968(cellular defense response);GO:0008022(protein C-terminus binding);GO:0009055(electron transf…	04145(Phagosome);04380(Osteoclast differentiation);04670(Leukocyte transendothelial migration);05140(Leishmaniasis);05418(Fluid shear stress and atherosclerosis);05418(Fluid shear stress and atherosclerosis)	K08010	NA	neutrophil cytosolic factor 2 [Source:HGNC Symbol;Acc:HGNC:7661]	3.12243	3.85842	3.33106	1.18909	1.50245	1.69643	2.35004	1.23269	0.00290289	0.173103	up	yes
ENSG00000092098	RNF31	ENST00000560787;ENST00000559071;ENST00000491351;ENST00000483895;ENST00000324103;ENST00000560754;ENST00000560875;ENST00000558907;ENST00000559438;ENST00000559275;ENST00000558452;ENST00000560342;ENST00000559719;ENST00000559308;ENST00000559491;ENST00000557991;ENST00000560631;ENST00000559583;ENST00000559533	GO:0000209(protein polyubiquitination);GO:0004842(ubiquitin-protein transferase activity);GO:0005515(protein binding);GO:0005737(cytoplasm);GO:0005829(cytosol);GO:0007249(I-kappaB kinase/NF-kappaB signaling);GO:0009898(cytoplasmic side of plasma membrane);GO:0010803(regulation of tumor necrosis factor-mediated signaling pathway);GO:0016567(protein ubiquitination);GO:0016740(transferase activity);…	04217(Necroptosis);04621(NOD-like receptor signaling pathway);04621(NOD-like receptor signaling pathway)	K11974	EC:2.3.2.31	ring finger protein 31 [Source:HGNC Symbol;Acc:HGNC:16031]	0.847575	1.17767	0.578828	3.25356	1.62857	1.78067	0.390838	-1.35536	0.0029083	0.173103	down	yes
ENSG00000117394	SLC2A1	ENST00000426263;ENST00000460369;ENST00000415851;ENST00000625233;ENST00000629908;ENST00000630821	GO:0000139(Golgi membrane);GO:0001666(response to hypoxia);GO:0001939(female pronucleus);GO:0005215(transporter activity);GO:0005355(glucose transmembrane transporter activity);GO:0005515(protein binding);GO:0005737(cytoplasm);GO:0005829(cytosol);GO:0005886(plasma membrane);GO:0005887(integral component of plasma membrane);GO:0005901(caveola);GO:0005911(cell-cell junction);GO:0005989(lactose bios…	04066(HIF-1 signaling pathway);04911(Insulin secretion);04919(Thyroid hormone signaling pathway);04920(Adipocytokine signaling pathway);04922(Glucagon signaling pathway);04931(Insulin resistance);04976(Bile secretion);05166(Human T-cell leukemia virus 1 infection);05200(Pathways in cancer);05211(Renal cell carcinoma);05230(Central carbon metabolism in cancer);05230(Central carbon metabolism in ca…	K07299	NA	solute carrier family 2 member 1 [Source:HGNC Symbol;Acc:HGNC:11005]	58.5877	51.5357	57.1786	24.3616	32.8176	36.689	1.78231	0.833746	0.00295253	0.174928	up	no
ENSG00000196230	TUBB	ENST00000327892;ENST00000330914;ENST00000396389	GO:0000086(G2/M transition of mitotic cell cycle);GO:0000166(nucleotide binding);GO:0000226(microtubule cytoskeleton organization);GO:0000278(mitotic cell cycle);GO:0003924(GTPase activity);GO:0005198(structural molecule activity);GO:0005200(structural constituent of cytoskeleton);GO:0005515(protein binding);GO:0005525(GTP binding);GO:0005576(extracellular region);GO:0005634(nucleus);GO:0005641(n…	04145(Phagosome);04540(Gap junction);05130(Pathogenic Escherichia coli infection);05130(Pathogenic Escherichia coli infection)	K07375	NA	tubulin beta class I [Source:HGNC Symbol;Acc:HGNC:20778]	458.594	416.927	438.92	783.811	704.289	697.482	0.601415	-0.733568	0.00296533	0.174928	down	no
ENSG00000241258	CRCP	ENST00000338592;ENST00000395326;ENST00000431089;ENST00000398684;ENST00000486848;ENST00000360415	GO:0000166(nucleotide binding);GO:0001056(RNA polymerase III activity);GO:0001635(calcitonin gene-related peptide receptor activity);GO:0001669(acrosomal vesicle);GO:0002376(immune system process);GO:0003824(catalytic activity);GO:0003899(DNA-directed 5'-3' RNA polymerase activity);GO:0005515(protein binding);GO:0005623(cell);GO:0005634(nucleus);GO:0005654(nucleoplasm);GO:0005666(RNA polymerase I…	NA	NA	NA	CGRP receptor component [Source:HGNC Symbol;Acc:HGNC:17888]	2.84523	0.629346	1.08294	5.98537	2.14851	5.9373	0.32389	-1.62642	0.00300145	0.176276	down	yes
ENSG00000151575	TEX9	ENST00000560582;ENST00000352903;ENST00000561221;ENST00000558083;ENST00000537232;ENST00000558127;ENST00000559546;ENST00000560827;ENST00000559142	GO:0005515(protein binding);GO:0005515(protein binding)	NA	NA	NA	testis expressed 9 [Source:HGNC Symbol;Acc:HGNC:29585]	3.12817	3.09509	6.22417	0.793636	2.26327	2.09758	2.41487	1.27195	0.00309591	0.181022	up	yes
ENSG00000125968	ID1	ENST00000376112;ENST00000376105	GO:0000122(negative regulation of transcription by RNA polymerase II);GO:0000981(DNA-binding transcription factor activity, RNA polymerase II-specific);GO:0001085(RNA polymerase II transcription factor binding);GO:0001525(angiogenesis);GO:0001886(endothelial cell morphogenesis);GO:0003700(DNA-binding transcription factor activity);GO:0005515(protein binding);GO:0005634(nucleus);GO:0005654(nucleop…	04015(Rap1 signaling pathway);04350(TGF-beta signaling pathway);04390(Hippo signaling pathway);04550(Signaling pathways regulating pluripotency of stem cells);04550(Signaling pathways regulating pluripotency of stem cells)	NA	NA	inhibitor of DNA binding 1, HLH protein [Source:HGNC Symbol;Acc:HGNC:5360]	6.64035	6.25379	4.80709	13.9836	12.8184	10.8941	0.469577	-1.09057	0.00315951	0.183931	down	yes
ENSG00000159202	UBE2Z	ENST00000513342;ENST00000360943;ENST00000511373;ENST00000506271;ENST00000514948;ENST00000504684	GO:0000166(nucleotide binding);GO:0004869(cysteine-type endopeptidase inhibitor activity);GO:0005515(protein binding);GO:0005524(ATP binding);GO:0005634(nucleus);GO:0005654(nucleoplasm);GO:0005737(cytoplasm);GO:0005829(cytosol);GO:0006511(ubiquitin-dependent protein catabolic process);GO:0006915(apoptotic process);GO:0010951(negative regulation of endopeptidase activity);GO:0016567(protein ubiqui…	04120(Ubiquitin mediated proteolysis);04120(Ubiquitin mediated proteolysis)	K10585	EC:2.3.2.23	ubiquitin conjugating enzyme E2 Z [Source:HGNC Symbol;Acc:HGNC:25847]	0.994439	0.894803	1.34072	10.6739	1.04862	1.26324	0.248731	-2.00734	0.00327553	0.189852	down	yes
ENSG00000251209	LINC00923	ENST00000647870;ENST00000615399;ENST00000558179;ENST00000618064;ENST00000503768;ENST00000614972;ENST00000621777;ENST00000619015	NA	NA	NA	NA	long intergenic non-protein coding RNA 923 [Source:HGNC Symbol;Acc:HGNC:28088]	2.06047	2.00681	1.8485	0.165793	0.989272	0.901162	2.87701	1.52457	0.00332425	0.191838	up	yes
ENSG00000183323	CCDC125	ENST00000511257;ENST00000460090;ENST00000396496;ENST00000383374;ENST00000513172;ENST00000396499;ENST00000512045	GO:0003674(molecular_function);GO:0005737(cytoplasm);GO:0035024(negative regulation of Rho protein signal transduction);GO:0090630(activation of GTPase activity);GO:2000145(regulation of cell motility);GO:2000146(negative regulation of cell motility);GO:2000146(negative regulation of cell motility)	NA	NA	NA	coiled-coil domain containing 125 [Source:HGNC Symbol;Acc:HGNC:28924]	0.75758	0.531957	0.659525	1.46465	1.38491	1.36243	0.462742	-1.11172	0.00336153	0.192928	down	yes
ENSG00000164237	CMBL	ENST00000296658;ENST00000511963;ENST00000503834	GO:0005737(cytoplasm);GO:0005829(cytosol);GO:0006805(xenobiotic metabolic process);GO:0016787(hydrolase activity);GO:0070062(extracellular exosome);GO:0070062(extracellular exosome)	NA	NA	NA	carboxymethylenebutenolidase homolog [Source:HGNC Symbol;Acc:HGNC:25090]	0.140267	0.261653	0.194295	0.0441722	0.0664473	0	5.38978	2.43023	0.00337221	0.192928	up	yes
ENSG00000135069	PSAT1	ENST00000376588;ENST00000347159	GO:0003824(catalytic activity);GO:0004648(O-phospho-L-serine:2-oxoglutarate aminotransferase activity);GO:0005829(cytosol);GO:0006564(L-serine biosynthetic process);GO:0008483(transaminase activity);GO:0008615(pyridoxine biosynthetic process);GO:0008652(cellular amino acid biosynthetic process);GO:0016740(transferase activity);GO:0070062(extracellular exosome);GO:0070062(extracellular exosome)	00260(Glycine, serine and threonine metabolism);00750(Vitamin B6 metabolism);00750(Vitamin B6 metabolism)	K00831	EC:2.6.1.52	phosphoserine aminotransferase 1 [Source:HGNC Symbol;Acc:HGNC:19129]	57.0791	51.299	57.2415	20.2386	36.8491	33.9366	1.81951	0.86355	0.00342276	0.19498	up	no
ENSG00000231887	PRH1	ENST00000539853;ENST00000541175;ENST00000536086;ENST00000546317;ENST00000543626;ENST00000538332;ENST00000534923;ENST00000546265	NA	04970(Salivary secretion);04970(Salivary secretion)	NA	NA	proline rich protein HaeIII subfamily 1 [Source:HGNC Symbol;Acc:HGNC:9366]	0.3825	0.323537	0.307522	0.0628834	0.0425059	0.166769	3.72415	1.89691	0.00348202	0.197508	up	yes
ENSG00000173805	HAP1	ENST00000393939;ENST00000341193;ENST00000310778;ENST00000458656	GO:0005102(signaling receptor binding);GO:0005515(protein binding);GO:0005634(nucleus);GO:0005737(cytoplasm);GO:0005739(mitochondrion);GO:0005764(lysosome);GO:0005776(autophagosome);GO:0005783(endoplasmic reticulum);GO:0005813(centrosome);GO:0005814(centriole);GO:0005856(cytoskeleton);GO:0006605(protein targeting);GO:0006887(exocytosis);GO:0006914(autophagy);GO:0007268(chemical synaptic transmiss…	04727(GABAergic synapse);05016(Huntington disease);05016(Huntington disease)	NA	NA	huntingtin associated protein 1 [Source:HGNC Symbol;Acc:HGNC:4812]	0.133879	0.0563554	0.0845528	0.382542	0.169778	0.269954	0.33418	-1.5813	0.00355189	0.200614	down	yes
ENSG00000065833	ME1	ENST00000369705	GO:0004470(malic enzyme activity);GO:0004471(malate dehydrogenase (decarboxylating) (NAD+) activity);GO:0004473(malate dehydrogenase (decarboxylating) (NADP+) activity);GO:0005737(cytoplasm);GO:0005739(mitochondrion);GO:0005829(cytosol);GO:0005975(carbohydrate metabolic process);GO:0006090(pyruvate metabolic process);GO:0006108(malate metabolic process);GO:0006741(NADP biosynthetic process);GO:00…	00620(Pyruvate metabolism);03320(PPAR signaling pathway)	K00029	EC:1.1.1.40	malic enzyme 1 [Source:HGNC Symbol;Acc:HGNC:6983]	28.409	26.4573	28.694	10.41	18.077	17.4788	1.81788	0.862257	0.00360769	0.202902	up	no
ENSG00000135124	P2RX4	ENST00000359949;ENST00000499638;ENST00000337233;ENST00000314442;ENST00000538417;ENST00000543430;ENST00000397924;ENST00000538701;ENST00000540930;ENST00000543984;ENST00000541187	GO:0001614(purinergic nucleotide receptor activity);GO:0001894(tissue homeostasis);GO:0002028(regulation of sodium ion transport);GO:0002931(response to ischemia);GO:0004931(extracellularly ATP-gated cation channel activity);GO:0005102(signaling receptor binding);GO:0005216(ion channel activity);GO:0005507(copper ion binding);GO:0005515(protein binding);GO:0005524(ATP binding);GO:0005639(integral…	04020(Calcium signaling pathway);04080(Neuroactive ligand-receptor interaction);04080(Neuroactive ligand-receptor interaction)	K05218	NA	purinergic receptor P2X 4 [Source:HGNC Symbol;Acc:HGNC:8535]	1.43569	1.81764	1.50907	3.65216	2.91008	2.93632	0.501381	-0.996022	0.00368438	0.206341	down	no
ENSG00000134508	CABLES1	ENST00000256925;ENST00000580644;ENST00000583220;ENST00000578052;ENST00000400473;ENST00000579963;ENST00000582882	GO:0005515(protein binding);GO:0005634(nucleus);GO:0005737(cytoplasm);GO:0005829(cytosol);GO:0007049(cell cycle);GO:0051301(cell division);GO:0051726(regulation of cell cycle);GO:0051726(regulation of cell cycle)	NA	NA	NA	Cdk5 and Abl enzyme substrate 1 [Source:HGNC Symbol;Acc:HGNC:25097]	16.9583	16.0605	17.1218	27.9098	25.7762	29.2471	0.604592	-0.725966	0.00378558	0.211118	down	no
ENSG00000174705	SH3PXD2B	ENST00000311601;ENST00000636523;ENST00000523651;ENST00000518522	GO:0001501(skeletal system development);GO:0001654(eye development);GO:0002051(osteoblast fate commitment);GO:0002102(podosome);GO:0005515(protein binding);GO:0005737(cytoplasm);GO:0006801(superoxide metabolic process);GO:0007507(heart development);GO:0010314(phosphatidylinositol-5-phosphate binding);GO:0010628(positive regulation of gene expression);GO:0016176(superoxide-generating NADPH oxidase…	NA	NA	NA	SH3 and PX domains 2B [Source:HGNC Symbol;Acc:HGNC:29242]	1.66171	1.7223	1.87059	0.361946	1.18869	0.27947	2.8712	1.52165	0.00380703	0.211426	up	yes
ENSG00000234616	JRK	ENST00000612905;ENST00000585503;ENST00000571961;ENST00000614134;ENST00000615982	GO:0003676(nucleic acid binding);GO:0003677(DNA binding);GO:0003729(mRNA binding);GO:0005515(protein binding);GO:0005575(cellular_component);GO:0005634(nucleus);GO:0005737(cytoplasm);GO:0090263(positive regulation of canonical Wnt signaling pathway);GO:1990904(ribonucleoprotein complex);GO:1990904(ribonucleoprotein complex)	NA	NA	NA	Jrk helix-turn-helix protein [Source:HGNC Symbol;Acc:HGNC:6199]	0.603563	0.586559	0.441682	0.997451	1.22416	1.22367	0.473634	-1.07816	0.00388148	0.214662	down	yes
ENSG00000173120	KDM2A	ENST00000524657;ENST00000529006;ENST00000530342;ENST00000525379;ENST00000528380;ENST00000527157;ENST00000529124;ENST00000534486;ENST00000532436;ENST00000308783;ENST00000517637;ENST00000531696	GO:0000981(DNA-binding transcription factor activity, RNA polymerase II-specific);GO:0003677(DNA binding);GO:0005515(protein binding);GO:0005634(nucleus);GO:0005654(nucleoplasm);GO:0006303(double-strand break repair via nonhomologous end joining);GO:0006325(chromatin organization);GO:0006357(regulation of transcription by RNA polymerase II);GO:0008168(methyltransferase activity);GO:0008270(zinc i…	NA	K10276	EC:1.14.11.27	lysine demethylase 2A [Source:HGNC Symbol;Acc:HGNC:13606]	2.55645	2.22245	2.52426	6.40679	5.94428	2.58062	0.489104	-1.03179	0.0039598	0.215724	down	yes
ENSG00000174469	CNTNAP2	ENST00000463592;ENST00000649351;ENST00000631199;ENST00000636399;ENST00000636242	GO:0005515(protein binding);GO:0005769(early endosome);GO:0005794(Golgi apparatus);GO:0007155(cell adhesion);GO:0007420(brain development);GO:0007612(learning);GO:0008038(neuron recognition);GO:0008076(voltage-gated potassium channel complex);GO:0009986(cell surface);GO:0016020(membrane);GO:0016021(integral component of membrane);GO:0019226(transmission of nerve impulse);GO:0019899(enzyme binding…	04514(Cell adhesion molecules (CAMs));04514(Cell adhesion molecules (CAMs))	K07380	NA	contactin associated protein like 2 [Source:HGNC Symbol;Acc:HGNC:13830]	2.02604	1.88648	1.93246	0.589862	1.14205	1.12313	2.04726	1.03369	0.0039636	0.215724	up	yes
ENSG00000254806	SYS1-DBNDD2	ENST00000452133;ENST00000475242;ENST00000458187;ENST00000419593	GO:0005802(trans-Golgi network);GO:0005829(cytosol);GO:0006895(Golgi to endosome transport);GO:0016020(membrane);GO:0016021(integral component of membrane);GO:0030173(integral component of Golgi membrane);GO:0034067(protein localization to Golgi apparatus);GO:0043001(Golgi to plasma membrane protein transport);GO:0043001(Golgi to plasma membrane protein transport)	NA	NA	NA	SYS1-DBNDD2 readthrough (NMD candidate) [Source:HGNC Symbol;Acc:HGNC:33535]	0.0795055	0.0283207	0.341159	0.671393	0.557473	0.645043	0.239598	-2.06131	0.00398906	0.215724	down	yes
ENSG00000146859	TMEM140	ENST00000275767	GO:0005515(protein binding);GO:0016020(membrane);GO:0016021(integral component of membrane)	NA	NA	NA	transmembrane protein 140 [Source:HGNC Symbol;Acc:HGNC:21870]	8.90149	10.0766	10.0543	3.84365	3.98165	5.89448	2.1161	1.08141	0.00398909	0.215724	up	yes
ENSG00000196684	HSH2D	ENST00000613986;ENST00000613195;ENST00000586872;ENST00000616645;ENST00000593031;ENST00000616070;ENST00000591154;ENST00000535834	GO:0005515(protein binding);GO:0005634(nucleus);GO:0005737(cytoplasm);GO:0007165(signal transduction);GO:0007165(signal transduction)	NA	NA	NA	hematopoietic SH2 domain containing [Source:HGNC Symbol;Acc:HGNC:24920]	11.4281	2.44303	10.8626	2.19874	3.38212	3.31151	2.78145	1.47584	0.0040054	0.215724	up	yes
ENSG00000180304	OAZ2	ENST00000558194;ENST00000326005;ENST00000560258;ENST00000559665;ENST00000559912;ENST00000559753;ENST00000560837	GO:0005515(protein binding);GO:0005634(nucleus);GO:0005737(cytoplasm);GO:0005829(cytosol);GO:0006521(regulation of cellular amino acid metabolic process);GO:0006595(polyamine metabolic process);GO:0006596(polyamine biosynthetic process);GO:0008073(ornithine decarboxylase inhibitor activity);GO:0043086(negative regulation of catalytic activity);GO:0045732(positive regulation of protein catabolic p…	NA	K16613	NA	ornithine decarboxylase antizyme 2 [Source:HGNC Symbol;Acc:HGNC:8096]	8.24581	3.0996	7.22978	1.97967	3.17428	3.25155	2.20988	1.14397	0.00400937	0.215724	up	yes
ENSG00000188229	TUBB4B	ENST00000604929;ENST00000340384	GO:0000086(G2/M transition of mitotic cell cycle);GO:0000166(nucleotide binding);GO:0000226(microtubule cytoskeleton organization);GO:0000278(mitotic cell cycle);GO:0003725(double-stranded RNA binding);GO:0003924(GTPase activity);GO:0005200(structural constituent of cytoskeleton);GO:0005525(GTP binding);GO:0005576(extracellular region);GO:0005634(nucleus);GO:0005737(cytoplasm);GO:0005829(cytosol)…	04145(Phagosome);04540(Gap junction);05130(Pathogenic Escherichia coli infection);05130(Pathogenic Escherichia coli infection)	K07375	NA	tubulin beta 4B class IVb [Source:HGNC Symbol;Acc:HGNC:20771]	376.788	357.971	364.427	705.037	565.061	557.095	0.601571	-0.733193	0.00401445	0.215724	down	no
ENSG00000116761	CTH	ENST00000370938;ENST00000346806;ENST00000411986;ENST00000482383;ENST00000464926	GO:0000098(sulfur amino acid catabolic process);GO:0003824(catalytic activity);GO:0004123(cystathionine gamma-lyase activity);GO:0005515(protein binding);GO:0005516(calmodulin binding);GO:0005737(cytoplasm);GO:0005829(cytosol);GO:0006534(cysteine metabolic process);GO:0008652(cellular amino acid biosynthetic process);GO:0016829(lyase activity);GO:0016846(carbon-sulfur lyase activity);GO:0018272(p…	00260(Glycine, serine and threonine metabolism);00270(Cysteine and methionine metabolism);00450(Selenocompound metabolism);00450(Selenocompound metabolism)	NA	NA	cystathionine gamma-lyase [Source:HGNC Symbol;Acc:HGNC:2501]	5.12675	4.59902	5.0087	0.773321	2.27552	2.82973	2.50647	1.32566	0.00406385	0.216633	up	yes
ENSG00000171502	COL24A1	ENST00000370571;ENST00000426639	GO:0005201(extracellular matrix structural constituent);GO:0005515(protein binding);GO:0005576(extracellular region);GO:0005581(collagen trimer);GO:0005615(extracellular space);GO:0005788(endoplasmic reticulum lumen);GO:0030020(extracellular matrix structural constituent conferring tensile strength);GO:0030198(extracellular matrix organization);GO:0031012(extracellular matrix);GO:0062023(collagen…	04974(Protein digestion and absorption);04974(Protein digestion and absorption)	K19721	NA	collagen type XXIV alpha 1 chain [Source:HGNC Symbol;Acc:HGNC:20821]	0.34804	0.171179	0.356939	0.044171	0.135135	0.113483	2.99245	1.58133	0.00406402	0.216633	up	yes
ENSG00000099814	CEP170B	ENST00000453495;ENST00000414716;ENST00000251181	GO:0005515(protein binding);GO:0005737(cytoplasm);GO:0005856(cytoskeleton);GO:0005874(microtubule);GO:0005874(microtubule)	NA	K16463	NA	centrosomal protein 170B [Source:HGNC Symbol;Acc:HGNC:20362]	0.392399	0.454366	0.568779	2.97416	0.478165	0.938808	0.322364	-1.63324	0.00413414	0.219395	down	yes
ENSG00000164221	CCDC112	ENST00000379611;ENST00000506442;ENST00000395557;ENST00000512261;ENST00000513730;ENST00000502975	GO:0005515(protein binding);GO:0005515(protein binding)	NA	NA	NA	coiled-coil domain containing 112 [Source:HGNC Symbol;Acc:HGNC:28599]	22.2714	23.9629	23.8662	6.27722	14.6344	15.1835	1.94211	0.957622	0.00414888	0.219395	up	no
ENSG00000128165	ADM2	ENST00000395738	GO:0001525(angiogenesis);GO:0005179(hormone activity);GO:0005576(extracellular region);GO:0006468(protein phosphorylation);GO:0007186(G protein-coupled receptor signaling pathway);GO:0007189(adenylate cyclase-activating G protein-coupled receptor signaling pathway);GO:0007586(digestion);GO:0007631(feeding behavior);GO:0010469(regulation of signaling receptor activity);GO:0010628(positive regulati…	NA	NA	NA	adrenomedullin 2 [Source:HGNC Symbol;Acc:HGNC:28898]	4.36138	4.4501	4.31007	2.09463	1.69589	2.19241	2.19317	1.13301	0.00418205	0.220271	up	yes
ENSG00000141526	SLC16A3	ENST00000581287;ENST00000582743;ENST00000584689;ENST00000583025;ENST00000392341;ENST00000579572;ENST00000581642;ENST00000583444;ENST00000578574;ENST00000583237;ENST00000578810	GO:0003723(RNA binding);GO:0005515(protein binding);GO:0005886(plasma membrane);GO:0005887(integral component of plasma membrane);GO:0006090(pyruvate metabolic process);GO:0008028(monocarboxylic acid transmembrane transporter activity);GO:0015129(lactate transmembrane transporter activity);GO:0015293(symporter activity);GO:0015718(monocarboxylic acid transport);GO:0016020(membrane);GO:0016021(int…	05230(Central carbon metabolism in cancer);05230(Central carbon metabolism in cancer)	K08180	NA	solute carrier family 16 member 3 [Source:HGNC Symbol;Acc:HGNC:10924]	5.38098	5.4129	5.64898	11.6916	8.50489	8.4161	0.574673	-0.799188	0.00421133	0.220937	down	no
ENSG00000282851	BISPR	ENST00000635536;ENST00000635060;ENST00000635176;ENST00000634675;ENST00000635339;ENST00000634568;ENST00000634942;ENST00000634291;ENST00000645062;ENST00000634813;ENST00000634577;ENST00000634731;ENST00000635435;ENST00000645376;ENST00000635572	NA	NA	NA	NA	BST2 interferon stimulated positive regulator [Source:HGNC Symbol;Acc:HGNC:51290]	1.19088	1.66626	1.3172	0.296435	0.574733	0.759155	2.56043	1.35639	0.00424004	0.221567	up	yes
ENSG00000186577	SMIM29	ENST00000476320;ENST00000394990;ENST00000481533;ENST00000636500;ENST00000468145;ENST00000495581;ENST00000463083;ENST00000413013;ENST00000637920	GO:0016020(membrane);GO:0016021(integral component of membrane);GO:0016021(integral component of membrane)	NA	NA	NA	small integral membrane protein 29 [Source:HGNC Symbol;Acc:HGNC:1340]	4.24944	4.20757	4.4315	12.7001	5.07638	11.1467	0.445612	-1.16614	0.00426195	0.221839	down	yes
ENSG00000081307	UBA5	ENST00000494238;ENST00000356232;ENST00000264991;ENST00000468227;ENST00000473651;ENST00000480955;ENST00000464068;ENST00000505777;ENST00000469158;ENST00000494112;ENST00000489361;ENST00000464101	GO:0000166(nucleotide binding);GO:0005515(protein binding);GO:0005524(ATP binding);GO:0005634(nucleus);GO:0005737(cytoplasm);GO:0005794(Golgi apparatus);GO:0005829(cytosol);GO:0008641(ubiquitin-like modifier activating enzyme activity);GO:0032446(protein modification by small protein conjugation);GO:0033146(regulation of intracellular estrogen receptor signaling pathway);GO:0034976(response to en…	NA	K12164	NA	ubiquitin like modifier activating enzyme 5 [Source:HGNC Symbol;Acc:HGNC:23230]	14.5548	15.0202	16.338	7.18777	9.29265	9.589	1.76119	0.816548	0.00429069	0.222462	up	no
ENSG00000113971	NPHP3	ENST00000337331;ENST00000383282;ENST00000476742;ENST00000471145;ENST00000490993;ENST00000515289;ENST00000474871;ENST00000469232;ENST00000493732	GO:0001822(kidney development);GO:0001947(heart looping);GO:0003283(atrial septum development);GO:0005515(protein binding);GO:0005829(cytosol);GO:0005929(cilium);GO:0007368(determination of left/right symmetry);GO:0016055(Wnt signaling pathway);GO:0030324(lung development);GO:0035469(determination of pancreatic left/right asymmetry);GO:0042995(cell projection);GO:0045494(photoreceptor cell mainte…	NA	K19360	NA	nephrocystin 3 [Source:HGNC Symbol;Acc:HGNC:7907]	0.180788	0.421986	0.571068	0.152263	0.13852	0.0474885	3.47012	1.79499	0.00437951	0.226184	up	yes
ENSG00000101412	E2F1	ENST00000343380	GO:0000077(DNA damage checkpoint);GO:0000083(regulation of transcription involved in G1/S transition of mitotic cell cycle);GO:0000122(negative regulation of transcription by RNA polymerase II);GO:0000790(nuclear chromatin);GO:0000981(DNA-binding transcription factor activity, RNA polymerase II-specific);GO:0000987(proximal promoter sequence-specific DNA binding);GO:0001227(DNA-binding transcript…	01522(Endocrine resistance);04110(Cell cycle);04137(Mitophagy - animal);04218(Cellular senescence);04934(Cushing syndrome);05160(Hepatitis C);05161(Hepatitis B);05163(Human cytomegalovirus infection);05165(Human papillomavirus infection);05166(Human T-cell leukemia virus 1 infection);05167(Kaposi sarcoma-associated herpesvirus infection);05169(Epstein-Barr virus infection);05200(Pathways in cance…	K17454	NA	E2F transcription factor 1 [Source:HGNC Symbol;Acc:HGNC:3113]	17.086	17.55	16.9023	35.3722	25.2271	28.7921	0.576547	-0.794491	0.0044153	0.227148	down	no
ENSG00000166435	XRRA1	ENST00000340360;ENST00000431210;ENST00000530280;ENST00000533990;ENST00000530562;ENST00000321448;ENST00000527087;ENST00000529926;ENST00000533598;ENST00000525407;ENST00000531852;ENST00000526047;ENST00000534041;ENST00000531849;ENST00000531449	GO:0003674(molecular_function);GO:0005515(protein binding);GO:0005634(nucleus);GO:0005654(nucleoplasm);GO:0005737(cytoplasm);GO:0010165(response to X-ray);GO:0016604(nuclear body);GO:0016604(nuclear body)	NA	NA	NA	X-ray radiation resistance associated 1 [Source:HGNC Symbol;Acc:HGNC:18868]	0.271909	0.521865	0.448126	1.85484	1.16139	0.432861	0.360067	-1.47366	0.0045255	0.231835	down	yes
ENSG00000154080	CHST9	ENST00000618847;ENST00000581714	GO:0000139(Golgi membrane);GO:0001537(N-acetylgalactosamine 4-O-sulfotransferase activity);GO:0005576(extracellular region);GO:0005794(Golgi apparatus);GO:0005975(carbohydrate metabolic process);GO:0006790(sulfur compound metabolic process);GO:0008146(sulfotransferase activity);GO:0016020(membrane);GO:0016021(integral component of membrane);GO:0016051(carbohydrate biosynthetic process);GO:0016740…	NA	K09673	EC:2.8.2.-	carbohydrate sulfotransferase 9 [Source:HGNC Symbol;Acc:HGNC:19898]	0.238924	0.197279	0.195998	0.0174708	0.104175	0.0801887	3.13227	1.64721	0.00454133	0.231835	up	yes
ENSG00000136826	KLF4	ENST00000497048;ENST00000374672;ENST00000411706;ENST00000493306	GO:0000122(negative regulation of transcription by RNA polymerase II);GO:0000785(chromatin);GO:0000790(nuclear chromatin);GO:0000978(RNA polymerase II proximal promoter sequence-specific DNA binding);GO:0000981(DNA-binding transcription factor activity, RNA polymerase II-specific);GO:0000987(proximal promoter sequence-specific DNA binding);GO:0001010(RNA polymerase II sequence-specific DNA-bindin…	04550(Signaling pathways regulating pluripotency of stem cells);04550(Signaling pathways regulating pluripotency of stem cells)	K17846	NA	Kruppel like factor 4 [Source:HGNC Symbol;Acc:HGNC:6348]	0.410437	0.355765	0.418673	0.0386322	0.0354589	0.236422	3.81586	1.93201	0.00455923	0.231857	up	yes
ENSG00000169258	GPRIN1	ENST00000303991	GO:0005886(plasma membrane);GO:0016020(membrane);GO:0030426(growth cone);GO:0031175(neuron projection development);GO:0042995(cell projection);GO:0051219(phosphoprotein binding)	NA	NA	NA	G protein regulated inducer of neurite outgrowth 1 [Source:HGNC Symbol;Acc:HGNC:24835]	0.871138	0.661859	0.480528	1.59523	1.42891	1.51043	0.444039	-1.17124	0.00461234	0.233661	down	yes
ENSG00000005379	TSPOAP1	ENST00000343736;ENST00000582679;ENST00000578511;ENST00000581675;ENST00000581692;ENST00000585149;ENST00000583624;ENST00000578486	GO:0005515(protein binding);GO:0005737(cytoplasm);GO:0005739(mitochondrion);GO:0005829(cytosol);GO:0006700(C21-steroid hormone biosynthetic process);GO:0007269(neurotransmitter secretion);GO:0008150(biological_process);GO:0014047(glutamate secretion);GO:0030156(benzodiazepine receptor binding);GO:0044305(calyx of Held);GO:0098978(glutamatergic synapse);GO:0099509(regulation of presynaptic cytosol…	NA	K19922	NA	TSPO associated protein 1 [Source:HGNC Symbol;Acc:HGNC:16831]	0.0929577	0.0636956	0.0822944	0.165736	0.183321	0.238633	0.406588	-1.29836	0.0046351	0.233661	down	yes
ENSG00000116161	CACYBP	ENST00000473925;ENST00000405362;ENST00000367679;ENST00000613570;ENST00000469173;ENST00000461977;ENST00000483307	GO:0005515(protein binding);GO:0005634(nucleus);GO:0005641(nuclear envelope lumen);GO:0005654(nucleoplasm);GO:0005737(cytoplasm);GO:0005829(cytosol);GO:0007507(heart development);GO:0007568(aging);GO:0015631(tubulin binding);GO:0019005(SCF ubiquitin ligase complex);GO:0019904(protein domain specific binding);GO:0030877(beta-catenin destruction complex);GO:0031625(ubiquitin protein ligase binding)…	04310(Wnt signaling pathway);04310(Wnt signaling pathway)	K04507	NA	calcyclin binding protein [Source:HGNC Symbol;Acc:HGNC:30423]	92.5647	97.0337	95.2558	44.5993	62.4465	59.5132	1.71023	0.774191	0.00464752	0.233661	up	no
ENSG00000180767	CHST13	ENST00000319340	GO:0000139(Golgi membrane);GO:0001537(N-acetylgalactosamine 4-O-sulfotransferase activity);GO:0005794(Golgi apparatus);GO:0005975(carbohydrate metabolic process);GO:0008146(sulfotransferase activity);GO:0016020(membrane);GO:0016021(integral component of membrane);GO:0016051(carbohydrate biosynthetic process);GO:0016740(transferase activity);GO:0030206(chondroitin sulfate biosynthetic process);GO:…	00532(Glycosaminoglycan biosynthesis - chondroitin sulfate / dermatan sulfate)	K07779	EC:2.8.2.5	carbohydrate sulfotransferase 13 [Source:HGNC Symbol;Acc:HGNC:21755]	0.48086	0.4802	0.403156	0.039611	0.25391	0.074432	3.70758	1.89048	0.00480333	0.240584	up	yes
ENSG00000186591	UBE2H	ENST00000355621;ENST00000472396;ENST00000463272;ENST00000486283;ENST00000480245;ENST00000483368;ENST00000473814;ENST00000496698	GO:0000166(nucleotide binding);GO:0004842(ubiquitin-protein transferase activity);GO:0005515(protein binding);GO:0005524(ATP binding);GO:0005829(cytosol);GO:0006511(ubiquitin-dependent protein catabolic process);GO:0016567(protein ubiquitination);GO:0016740(transferase activity);GO:0043161(proteasome-mediated ubiquitin-dependent protein catabolic process);GO:0061631(ubiquitin conjugating enzyme a…	04120(Ubiquitin mediated proteolysis);04120(Ubiquitin mediated proteolysis)	K10576	EC:2.3.2.23	ubiquitin conjugating enzyme E2 H [Source:HGNC Symbol;Acc:HGNC:12484]	14.9853	15.165	16.5248	6.64293	10.0115	9.96334	1.75353	0.810262	0.00487863	0.243436	up	no
ENSG00000135454	B4GALNT1	ENST00000552350;ENST00000341156;ENST00000553142;ENST00000552468;ENST00000418555;ENST00000449184;ENST00000551220;ENST00000551925;ENST00000547741;ENST00000550943;ENST00000549391;ENST00000548888;ENST00000548487;ENST00000550764	GO:0000139(Golgi membrane);GO:0001574(ganglioside biosynthetic process);GO:0003947((N-acetylneuraminyl)-galactosylglucosylceramide N-acetylgalactosaminyltransferase activity);GO:0005794(Golgi apparatus);GO:0005886(plasma membrane);GO:0005975(carbohydrate metabolic process);GO:0006629(lipid metabolic process);GO:0006665(sphingolipid metabolic process);GO:0006687(glycosphingolipid metabolic process…	00604(Glycosphingolipid biosynthesis - ganglio series);00604(Glycosphingolipid biosynthesis - ganglio series)	NA	NA	beta-1,4-N-acetyl-galactosaminyltransferase 1 [Source:HGNC Symbol;Acc:HGNC:4117]	2.40142	2.20611	2.37648	0.713528	1.31736	1.26131	2.12139	1.08501	0.00498451	0.247788	up	yes
ENSG00000076984	MAP2K7	ENST00000397983;ENST00000397979;ENST00000498118;ENST00000468058;ENST00000475022;ENST00000465324;ENST00000397981;ENST00000494348	GO:0000166(nucleotide binding);GO:0000187(activation of MAPK activity);GO:0000287(magnesium ion binding);GO:0004672(protein kinase activity);GO:0004674(protein serine/threonine kinase activity);GO:0004708(MAP kinase kinase activity);GO:0004713(protein tyrosine kinase activity);GO:0005515(protein binding);GO:0005524(ATP binding);GO:0005634(nucleus);GO:0005737(cytoplasm);GO:0005829(cytosol);GO:0006…	04010(MAPK signaling pathway);04012(ErbB signaling pathway);04141(Protein processing in endoplasmic reticulum);04380(Osteoclast differentiation);04530(Tight junction);04620(Toll-like receptor signaling pathway);04660(T cell receptor signaling pathway);04664(Fc epsilon RI signaling pathway);04668(TNF signaling pathway);04722(Neurotrophin signaling pathway);04912(GnRH signaling pathway);04926(Relax…	NA	NA	mitogen-activated protein kinase kinase 7 [Source:HGNC Symbol;Acc:HGNC:6847]	1.27134	1.42909	1.57748	8.85386	1.53595	2.05602	0.343722	-1.54069	0.0051108	0.253118	down	yes
ENSG00000172478	MAB21L4	ENST00000388934	NA	NA	NA	NA	mab-21 like 4 [Source:HGNC Symbol;Acc:HGNC:26216]	0.129298	0.0774324	0.156687	0.478637	0.220015	0.387362	0.334634	-1.57934	0.00513958	0.253597	down	yes
ENSG00000176058	TPRN	ENST00000477345;ENST00000333046;ENST00000409012;ENST00000541945	GO:0003674(molecular_function);GO:0005515(protein binding);GO:0007605(sensory perception of sound);GO:0019902(phosphatase binding);GO:0032420(stereocilium);GO:0042995(cell projection);GO:0120045(stereocilium maintenance);GO:0120045(stereocilium maintenance)	NA	NA	NA	taperin [Source:HGNC Symbol;Acc:HGNC:26894]	7.8081	7.24173	7.54147	19.1051	10.8764	11.3565	0.546503	-0.871699	0.00516018	0.25367	down	no
ENSG00000185669	SNAI3	ENST00000332281	GO:0000122(negative regulation of transcription by RNA polymerase II);GO:0000977(RNA polymerase II regulatory region sequence-specific DNA binding);GO:0000978(RNA polymerase II proximal promoter sequence-specific DNA binding);GO:0000981(DNA-binding transcription factor activity, RNA polymerase II-specific);GO:0001227(DNA-binding transcription repressor activity, RNA polymerase II-specific);GO:000…	NA	K09217	NA	snail family transcriptional repressor 3 [Source:NCBI gene;Acc:333929]	5.42517	5.49324	5.63875	14.2229	8.66253	10.5625	0.495013	-1.01446	0.00532983	0.261044	down	yes
ENSG00000238243	OR2W3	ENST00000360358	GO:0004930(G protein-coupled receptor activity);GO:0004984(olfactory receptor activity);GO:0005886(plasma membrane);GO:0007165(signal transduction);GO:0007186(G protein-coupled receptor signaling pathway);GO:0007608(sensory perception of smell);GO:0016020(membrane);GO:0016021(integral component of membrane);GO:0050896(response to stimulus);GO:0050911(detection of chemical stimulus involved in sen…	04740(Olfactory transduction)	K04257	NA	olfactory receptor family 2 subfamily W member 3 [Source:HGNC Symbol;Acc:HGNC:15021]	0.403493	0.885248	1.0492	0.164542	0.216344	0.288562	3.49234	1.80419	0.00547435	0.267136	up	yes
ENSG00000090060	PAPOLA	ENST00000557320;ENST00000216277;ENST00000392990;ENST00000556459;ENST00000553461;ENST00000557471;ENST00000555224;ENST00000556787;ENST00000553689;ENST00000555912;ENST00000555508;ENST00000555021;ENST00000554135;ENST00000553940;ENST00000556619;ENST00000555131;ENST00000557406;ENST00000556248;ENST00000556283;ENST00000555701;ENST00000554130;ENST00000554666	GO:0000166(nucleotide binding);GO:0000287(magnesium ion binding);GO:0000398(mRNA splicing, via spliceosome);GO:0003723(RNA binding);GO:0004652(polynucleotide adenylyltransferase activity);GO:0005515(protein binding);GO:0005524(ATP binding);GO:0005634(nucleus);GO:0005654(nucleoplasm);GO:0005737(cytoplasm);GO:0006369(termination of RNA polymerase II transcription);GO:0006378(mRNA polyadenylation);G…	03015(mRNA surveillance pathway);03015(mRNA surveillance pathway)	K14376	EC:2.7.7.19	poly(A) polymerase alpha [Source:HGNC Symbol;Acc:HGNC:14981]	11.0071	10.4004	11.0171	2.59937	3.57391	9.35246	2.08844	1.06243	0.00550807	0.267797	up	yes
ENSG00000161960	EIF4A1	ENST00000578495;ENST00000584901;ENST00000293831;ENST00000581841;ENST00000577269;ENST00000578324;ENST00000582746;ENST00000578754;ENST00000580461;ENST00000584712;ENST00000582050;ENST00000581544;ENST00000584860;ENST00000584054;ENST00000580886;ENST00000582848;ENST00000581384;ENST00000582169;ENST00000396527;ENST00000578569;ENST00000577738;ENST00000580888;ENST00000583217;ENST00000577731;ENST00000577929…	GO:0000166(nucleotide binding);GO:0000339(RNA cap binding);GO:0003676(nucleic acid binding);GO:0003723(RNA binding);GO:0003725(double-stranded RNA binding);GO:0003729(mRNA binding);GO:0003743(translation initiation factor activity);GO:0004004(ATP-dependent RNA helicase activity);GO:0004386(helicase activity);GO:0005515(protein binding);GO:0005524(ATP binding);GO:0005737(cytoplasm);GO:0005829(cyto…	03013(RNA transport);03013(RNA transport)	NA	NA	eukaryotic translation initiation factor 4A1 [Source:HGNC Symbol;Acc:HGNC:3282]	70.7242	50.7623	72.1474	119.497	96.739	102.912	0.606721	-0.720896	0.00553297	0.268026	down	no
ENSG00000174586	ZNF497	ENST00000311044;ENST00000425453	GO:0000122(negative regulation of transcription by RNA polymerase II);GO:0000981(DNA-binding transcription factor activity, RNA polymerase II-specific);GO:0003676(nucleic acid binding);GO:0003677(DNA binding);GO:0003700(DNA-binding transcription factor activity);GO:0005634(nucleus);GO:0005654(nucleoplasm);GO:0044212(transcription regulatory region DNA binding);GO:0045944(positive regulation of tr…	NA	NA	NA	zinc finger protein 497 [Source:HGNC Symbol;Acc:HGNC:23714]	0.387875	0.149243	0.182009	0.539795	0.595108	0.778041	0.375927	-1.41147	0.00571648	0.275909	down	yes
ENSG00000113916	BCL6	ENST00000406870;ENST00000419510;ENST00000621333;ENST00000479110;ENST00000450123;ENST00000470319;ENST00000430339	GO:0000122(negative regulation of transcription by RNA polymerase II);GO:0000902(cell morphogenesis);GO:0000977(RNA polymerase II regulatory region sequence-specific DNA binding);GO:0000981(DNA-binding transcription factor activity, RNA polymerase II-specific);GO:0001161(intronic transcription regulatory region sequence-specific DNA binding);GO:0001227(DNA-binding transcription repressor activity…	04068(FoxO signaling pathway);05202(Transcriptional misregulation in cancer);05202(Transcriptional misregulation in cancer)	NA	NA	BCL6, transcription repressor [Source:HGNC Symbol;Acc:HGNC:1001]	0.63715	0.451487	0.618715	0.157254	0.273166	0.269188	2.44044	1.28714	0.00575726	0.27687	up	yes
ENSG00000203499	IQANK1	ENST00000533004	GO:0005515(protein binding)	NA	NA	NA	IQ motif and ankyrin repeat containing 1 [Source:HGNC Symbol;Acc:HGNC:49576]	0.303591	0.161356	0.191993	0.0717334	0.0509883	0.0866819	3.13719	1.64947	0.00588572	0.282026	up	yes
ENSG00000172819	RARG	ENST00000425354;ENST00000543726;ENST00000338561;ENST00000394426;ENST00000548317;ENST00000549859;ENST00000548284;ENST00000550350;ENST00000550265;ENST00000551580;ENST00000546377	GO:0000122(negative regulation of transcription by RNA polymerase II);GO:0000790(nuclear chromatin);GO:0000976(transcription regulatory region sequence-specific DNA binding);GO:0000977(RNA polymerase II regulatory region sequence-specific DNA binding);GO:0000981(DNA-binding transcription factor activity, RNA polymerase II-specific);GO:0001843(neural tube closure);GO:0002063(chondrocyte developmen…	NA	K08529	NA	retinoic acid receptor gamma [Source:HGNC Symbol;Acc:HGNC:9866]	2.49491	2.00552	2.0354	4.73792	3.46097	4.43062	0.517505	-0.950356	0.00593591	0.283408	down	no
ENSG00000149212	SESN3	ENST00000536441	GO:0005515(protein binding);GO:0005634(nucleus);GO:0005737(cytoplasm);GO:0016239(positive regulation of macroautophagy);GO:0016491(oxidoreductase activity);GO:0016684(oxidoreductase activity, acting on peroxide as acceptor);GO:0031932(TORC2 complex);GO:0032868(response to insulin);GO:0034198(cellular response to amino acid starvation);GO:0038203(TORC2 signaling);GO:0042149(cellular response to gl…	04115(p53 signaling pathway);04211(Longevity regulating pathway)	K10141	NA	sestrin 3 [Source:HGNC Symbol;Acc:HGNC:23060]	0.107213	0.153459	0.123952	0.0271951	0.038185	0.0683976	2.87509	1.52361	0.00599678	0.285287	up	yes
ENSG00000183508	TENT5C	ENST00000369448	GO:0003723(RNA binding);GO:0004652(polynucleotide adenylyltransferase activity);GO:0005515(protein binding);GO:0005634(nucleus);GO:0005737(cytoplasm);GO:0016740(transferase activity);GO:0016779(nucleotidyltransferase activity);GO:0048255(mRNA stabilization);GO:1990817(RNA adenylyltransferase activity)	NA	K23034	EC:2.7.7.19	terminal nucleotidyltransferase 5C [Source:HGNC Symbol;Acc:HGNC:24712]	28.3277	27.6135	30.4682	36.3331	50.6739	52.2408	0.620544	-0.688394	0.00612279	0.290242	down	no
ENSG00000120885	CLU	ENST00000316403;ENST00000522098;ENST00000523589;ENST00000521770;ENST00000523500;ENST00000522299;ENST00000519742;ENST00000523396;ENST00000518050;ENST00000522238;ENST00000405140;ENST00000522502;ENST00000519472;ENST00000522413;ENST00000560566	GO:0000902(cell morphogenesis);GO:0001540(amyloid-beta binding);GO:0001774(microglial cell activation);GO:0001836(release of cytochrome c from mitochondria);GO:0002376(immune system process);GO:0002576(platelet degranulation);GO:0005102(signaling receptor binding);GO:0005515(protein binding);GO:0005576(extracellular region);GO:0005615(extracellular space);GO:0005634(nucleus);GO:0005737(cytoplasm)…	04610(Complement and coagulation cascades);04610(Complement and coagulation cascades)	NA	NA	clusterin [Source:HGNC Symbol;Acc:HGNC:2095]	12.7892	13.967	12.3742	7.57537	6.64494	7.45845	1.80501	0.852009	0.00614562	0.290288	up	no
ENSG00000229961	AL357143	ENST00000640531;ENST00000457239;ENST00000639750	NA	NA	NA	NA	novel SLAM family member pseudogene	0.0583213	0.0488516	0.0343746	0.219148	0.0535498	0.218884	0.287943	-1.79615	0.00619704	0.291678	down	yes
ENSG00000189060	H1F0	ENST00000340857	GO:0000122(negative regulation of transcription by RNA polymerase II);GO:0000786(nucleosome);GO:0000790(nuclear chromatin);GO:0003677(DNA binding);GO:0003680(AT DNA binding);GO:0003690(double-stranded DNA binding);GO:0003723(RNA binding);GO:0005515(protein binding);GO:0005634(nucleus);GO:0005654(nucleoplasm);GO:0005694(chromosome);GO:0005719(nuclear euchromatin);GO:0005794(Golgi apparatus);GO:000…	NA	K11275	NA	H1 histone family member 0 [Source:HGNC Symbol;Acc:HGNC:4714]	11.6916	11.8398	15.0039	19.1161	23.3729	23.8891	0.580542	-0.784527	0.00625722	0.29347	down	no
ENSG00000267645	AC105052	ENST00000476151	NA	NA	NA	NA	novel protein, POLR2J2-UPK3BL readthrough	2.21236	0.21354	5.86612	34.7644	1.10624	14.1892	0.165642	-2.59386	0.00638769	0.298534	down	yes
ENSG00000219470	AL355802	ENST00000402069	NA	NA	NA	NA	40S ribosomal protein S2 (RPS2) pseudogene	1.40001	1.67974	0.861058	4.99102	2.64839	2.4824	0.389338	-1.3609	0.00648646	0.302087	down	yes
ENSG00000101255	TRIB3	ENST00000217233;ENST00000449710;ENST00000615226;ENST00000422053	GO:0000122(negative regulation of transcription by RNA polymerase II);GO:0003714(transcription corepressor activity);GO:0004672(protein kinase activity);GO:0004860(protein kinase inhibitor activity);GO:0005515(protein binding);GO:0005524(ATP binding);GO:0005634(nucleus);GO:0005730(nucleolus);GO:0005829(cytosol);GO:0005886(plasma membrane);GO:0006468(protein phosphorylation);GO:0006469(negative re…	04931(Insulin resistance);04931(Insulin resistance)	K19518	NA	tribbles pseudokinase 3 [Source:HGNC Symbol;Acc:HGNC:16228]	42.3642	42.5657	42.1838	26.7038	21.1193	21.8438	1.82459	0.867575	0.00667724	0.309885	up	no
ENSG00000158483	FAM86C1	ENST00000346333;ENST00000510443;ENST00000426628;ENST00000528685;ENST00000359244;ENST00000526393	GO:0005515(protein binding);GO:0008168(methyltransferase activity);GO:0016740(transferase activity);GO:0032259(methylation);GO:0032991(protein-containing complex);GO:0032991(protein-containing complex)	NA	NA	NA	family with sequence similarity 86 member C1 [Source:HGNC Symbol;Acc:HGNC:25561]	2.44163	2.5186	2.73513	0.879539	1.30022	1.3111	2.20443	1.14041	0.00677684	0.311726	up	yes
ENSG00000171401	KRT13	ENST00000246635;ENST00000336861;ENST00000587544;ENST00000468313	GO:0005198(structural molecule activity);GO:0005515(protein binding);GO:0005634(nucleus);GO:0005829(cytosol);GO:0005882(intermediate filament);GO:0007010(cytoskeleton organization);GO:0031424(keratinization);GO:0045095(keratin filament);GO:0045111(intermediate filament cytoskeleton);GO:0070062(extracellular exosome);GO:0070268(cornification);GO:0070268(cornification)	04915(Estrogen signaling pathway);04915(Estrogen signaling pathway)	K07604	NA	keratin 13 [Source:HGNC Symbol;Acc:HGNC:6415]	0.342053	0.4545	0.385404	1.01013	0.95868	0.821744	0.423557	-1.23937	0.0067793	0.311726	down	yes
ENSG00000026103	FAS	ENST00000652046;ENST00000313771;ENST00000352159;ENST00000355740;ENST00000371857;ENST00000466081;ENST00000355279	GO:0001934(positive regulation of protein phosphorylation);GO:0004888(transmembrane signaling receptor activity);GO:0005515(protein binding);GO:0005516(calmodulin binding);GO:0005576(extracellular region);GO:0005829(cytosol);GO:0005886(plasma membrane);GO:0006915(apoptotic process);GO:0006919(activation of cysteine-type endopeptidase activity involved in apoptotic process);GO:0006955(immune respo…	01524(Platinum drug resistance);04010(MAPK signaling pathway);04060(Cytokine-cytokine receptor interaction);04115(p53 signaling pathway);04210(Apoptosis);04217(Necroptosis);04650(Natural killer cell mediated cytotoxicity);04668(TNF signaling pathway);04932(Non-alcoholic fatty liver disease (NAFLD));04940(Type I diabetes mellitus);05010(Alzheimer disease);05142(Chagas disease (American trypanosomi…	NA	NA	Fas cell surface death receptor [Source:HGNC Symbol;Acc:HGNC:11920]	0.849732	1.17799	1.56714	0.0683848	0.61476	0.489738	3.06498	1.61588	0.00678738	0.311726	up	yes
ENSG00000167807	AC011511	ENST00000452032;ENST00000493771	GO:0009055(electron transfer activity);GO:0022900(electron transport chain);GO:0051536(iron-sulfur cluster binding);GO:0051537(2 iron, 2 sulfur cluster binding);GO:0051537(2 iron, 2 sulfur cluster binding)	NA	NA	NA	novel transcript	0.881034	0.968548	0.823731	2.56505	2.0099	1.44444	0.444117	-1.17099	0.00691651	0.314786	down	yes
ENSG00000285130	AL358113	ENST00000642889;ENST00000645088;ENST00000643352;ENST00000642330	GO:0005515(protein binding);GO:0005923(bicellular tight junction);GO:0008199(ferric iron binding);GO:0016226(iron-sulfur cluster assembly);GO:0016226(iron-sulfur cluster assembly)	NA	NA	NA	novel protein	0.399794	0.426217	0.37616	0.669513	0.664613	1.29801	0.456728	-1.13059	0.00691754	0.314786	down	yes
ENSG00000150403	TMCO3	ENST00000622371;ENST00000474393;ENST00000434316;ENST00000491166;ENST00000465556;ENST00000473287;ENST00000620021;ENST00000462877	GO:0006811(ion transport);GO:0006812(cation transport);GO:0015297(antiporter activity);GO:0015299(solute:proton antiporter activity);GO:0016020(membrane);GO:0016021(integral component of membrane);GO:0055085(transmembrane transport);GO:1902600(proton transmembrane transport);GO:1902600(proton transmembrane transport)	NA	NA	NA	transmembrane and coiled-coil domains 3 [Source:HGNC Symbol;Acc:HGNC:20329]	3.1809	3.20866	3.80374	1.23265	1.96762	2.11097	1.91919	0.9405	0.00692514	0.314786	up	no
ENSG00000166900	STX3	ENST00000337979;ENST00000530498;ENST00000641815;ENST00000533637;ENST00000633708;ENST00000528805;ENST00000530221	GO:0000149(SNARE binding);GO:0005484(SNAP receptor activity);GO:0005515(protein binding);GO:0005623(cell);GO:0005773(vacuole);GO:0005886(plasma membrane);GO:0005911(cell-cell junction);GO:0006836(neurotransmitter transport);GO:0006886(intracellular protein transport);GO:0006887(exocytosis);GO:0006906(vesicle fusion);GO:0008021(synaptic vesicle);GO:0008284(positive regulation of cell population pr…	04130(SNARE interactions in vesicular transport);04721(Synaptic vesicle cycle);04721(Synaptic vesicle cycle)	K08486	NA	syntaxin 3 [Source:HGNC Symbol;Acc:HGNC:11438]	6.40538	6.17674	6.44509	2.3745	3.90166	4.05443	1.84183	0.881141	0.00700991	0.317551	up	no
ENSG00000234444	ZNF736	ENST00000355095;ENST00000423484;ENST00000465343;ENST00000493036;ENST00000606716;ENST00000488621	GO:0000981(DNA-binding transcription factor activity, RNA polymerase II-specific);GO:0003676(nucleic acid binding);GO:0003677(DNA binding);GO:0005622(intracellular);GO:0005634(nucleus);GO:0006355(regulation of transcription, DNA-templated);GO:0006357(regulation of transcription by RNA polymerase II);GO:0046872(metal ion binding);GO:0046872(metal ion binding)	05168(Herpes simplex virus 1 infection);05168(Herpes simplex virus 1 infection)	K09228	NA	zinc finger protein 736 [Source:HGNC Symbol;Acc:HGNC:32467]	2.05584	1.50464	1.97484	0.185512	1.37492	0.337819	2.91601	1.544	0.00706485	0.318952	up	yes
ENSG00000131370	SH3BP5	ENST00000383791;ENST00000459627;ENST00000426925;ENST00000450625	GO:0004860(protein kinase inhibitor activity);GO:0005085(guanyl-nucleotide exchange factor activity);GO:0005515(protein binding);GO:0005654(nucleoplasm);GO:0005737(cytoplasm);GO:0005739(mitochondrion);GO:0006469(negative regulation of protein kinase activity);GO:0007165(signal transduction);GO:0016020(membrane);GO:0016604(nuclear body);GO:0017112(Rab guanyl-nucleotide exchange factor activity);GO…	NA	NA	NA	SH3 domain binding protein 5 [Source:HGNC Symbol;Acc:HGNC:10827]	27.2384	28.1135	40.0898	11.6664	20.9085	21.0263	1.78059	0.832353	0.00727099	0.32705	up	no
ENSG00000164347	GFM2	ENST00000515125;ENST00000296805;ENST00000345239;ENST00000427854;ENST00000506263;ENST00000509430;ENST00000514734;ENST00000513331;ENST00000506778	GO:0000166(nucleotide binding);GO:0003746(translation elongation factor activity);GO:0003924(GTPase activity);GO:0005515(protein binding);GO:0005525(GTP binding);GO:0005739(mitochondrion);GO:0005759(mitochondrial matrix);GO:0006412(translation);GO:0006414(translational elongation);GO:0032543(mitochondrial translation);GO:0032790(ribosome disassembly);GO:0070126(mitochondrial translational termina…	NA	K02355	NA	G elongation factor mitochondrial 2 [Source:HGNC Symbol;Acc:HGNC:29682]	10.9706	12.1045	12.6687	4.38603	8.06633	6.82988	1.85371	0.890417	0.00729352	0.32705	up	no
ENSG00000158055	GRHL3	ENST00000361548;ENST00000461318;ENST00000236255;ENST00000356046;ENST00000524724	GO:0000981(DNA-binding transcription factor activity, RNA polymerase II-specific);GO:0001228(DNA-binding transcription activator activity, RNA polymerase II-specific);GO:0001736(establishment of planar polarity);GO:0001843(neural tube closure);GO:0003677(DNA binding);GO:0003700(DNA-binding transcription factor activity);GO:0005515(protein binding);GO:0005634(nucleus);GO:0005654(nucleoplasm);GO:00…	NA	K09275	NA	grainyhead like transcription factor 3 [Source:HGNC Symbol;Acc:HGNC:25839]	0.788597	0.552629	0.531253	0.10057	0.321168	0.27807	2.6757	1.41992	0.00738936	0.330232	up	yes
ENSG00000147697	GSDMC	ENST00000522273;ENST00000521365;ENST00000276708	GO:0001786(phosphatidylserine binding);GO:0003674(molecular_function);GO:0005546(phosphatidylinositol-4,5-bisphosphate binding);GO:0005737(cytoplasm);GO:0005739(mitochondrion);GO:0005815(microtubule organizing center);GO:0005829(cytosol);GO:0005886(plasma membrane);GO:0008150(biological_process);GO:0012501(programmed cell death);GO:0016020(membrane);GO:0070269(pyroptosis);GO:0070273(phosphatidyli…	NA	K22143	NA	gasdermin C [Source:HGNC Symbol;Acc:HGNC:7151]	0.444342	0.769865	0.700569	0.130271	0.243855	0.333099	2.70745	1.43694	0.00757969	0.337602	up	yes
ENSG00000052802	MSMO1	ENST00000507013;ENST00000393766;ENST00000504317;ENST00000261507;ENST00000505270	GO:0000254(C-4 methylsterol oxidase activity);GO:0005506(iron ion binding);GO:0005783(endoplasmic reticulum);GO:0005789(endoplasmic reticulum membrane);GO:0005886(plasma membrane);GO:0006629(lipid metabolic process);GO:0006631(fatty acid metabolic process);GO:0006694(steroid biosynthetic process);GO:0006695(cholesterol biosynthetic process);GO:0008202(steroid metabolic process);GO:0008610(lipid b…	00100(Steroid biosynthesis);00100(Steroid biosynthesis)	K07750	EC:1.14.18.9	methylsterol monooxygenase 1 [Source:HGNC Symbol;Acc:HGNC:10545]	38.7299	36.5739	36.8666	15.4109	25.781	24.4167	1.70969	0.773734	0.00760985	0.337811	up	no
ENSG00000213542	AC007000	ENST00000453064	NA	NA	NA	NA	ribosomal protein L7a (RPL7A) pseudogene	3.74862	2.02657	2.39193	1.18351	0.971375	0.754676	2.80699	1.48902	0.00770286	0.3408	up	yes
ENSG00000181029	TRAPPC5	ENST00000596148;ENST00000426877;ENST00000317378;ENST00000595985	GO:0000139(Golgi membrane);GO:0005515(protein binding);GO:0005783(endoplasmic reticulum);GO:0005794(Golgi apparatus);GO:0005829(cytosol);GO:0006888(endoplasmic reticulum to Golgi vesicle-mediated transport);GO:0016192(vesicle-mediated transport);GO:0017112(Rab guanyl-nucleotide exchange factor activity);GO:0030008(TRAPP complex);GO:0048193(Golgi vesicle transport);GO:0048208(COPII vesicle coating…	NA	K20280	NA	trafficking protein particle complex 5 [Source:HGNC Symbol;Acc:HGNC:23067]	2.63962	2.02296	2.74753	3.82169	10.8582	2.59706	0.428902	-1.22128	0.00773737	0.34119	down	yes
ENSG00000272150	NBPF25P	ENST00000619932	NA	NA	NA	NA	NBPF member 25, pseudogene [Source:HGNC Symbol;Acc:HGNC:45046]	0.390119	0.233024	0.290314	0.916092	0.25203	1.50408	0.341836	-1.54862	0.00788908	0.344744	down	yes
ENSG00000228716	DHFR	ENST00000504396;ENST00000505337;ENST00000439211;ENST00000513048;ENST00000508282;ENST00000513314;ENST00000511032	GO:0000083(regulation of transcription involved in G1/S transition of mitotic cell cycle);GO:0000900(translation repressor activity, mRNA regulatory element binding);GO:0003723(RNA binding);GO:0003729(mRNA binding);GO:0004146(dihydrofolate reductase activity);GO:0005515(protein binding);GO:0005542(folic acid binding);GO:0005737(cytoplasm);GO:0005739(mitochondrion);GO:0005829(cytosol);GO:0006729(t…	00670(One carbon pool by folate);00790(Folate biosynthesis);01523(Antifolate resistance);01523(Antifolate resistance)	K00287	EC:1.5.1.3	dihydrofolate reductase [Source:HGNC Symbol;Acc:HGNC:2861]	32.4237	31.4611	39.7709	12.6873	26.1399	20.0731	1.75985	0.815453	0.00789339	0.344744	up	no
ENSG00000120519	SLC10A7	ENST00000432059;ENST00000507030;ENST00000335472;ENST00000511315;ENST00000502607;ENST00000394059;ENST00000513583	GO:0005783(endoplasmic reticulum);GO:0005789(endoplasmic reticulum membrane);GO:0005797(Golgi medial cisterna);GO:0005801(cis-Golgi network);GO:0005802(trans-Golgi network);GO:0005886(plasma membrane);GO:0006811(ion transport);GO:0006814(sodium ion transport);GO:0015293(symporter activity);GO:0016020(membrane);GO:0016021(integral component of membrane);GO:0031226(intrinsic component of plasma mem…	NA	K14347	NA	solute carrier family 10 member 7 [Source:HGNC Symbol;Acc:HGNC:23088]	2.22389	2.88467	2.91598	0.630925	1.58022	1.54912	2.13404	1.09358	0.0078959	0.344744	up	yes
ENSG00000118785	SPP1	ENST00000360804;ENST00000508002;ENST00000614857;ENST00000237623;ENST00000505146;ENST00000509659;ENST00000508233;ENST00000395080;ENST00000504310;ENST00000509334;ENST00000513981	GO:0001503(ossification);GO:0001649(osteoblast differentiation);GO:0005125(cytokine activity);GO:0005515(protein binding);GO:0005576(extracellular region);GO:0005615(extracellular space);GO:0005788(endoplasmic reticulum lumen);GO:0005794(Golgi apparatus);GO:0006710(androgen catabolic process);GO:0006954(inflammatory response);GO:0007155(cell adhesion);GO:0007566(embryo implantation);GO:0010033(re…	04151(PI3K-Akt signaling pathway);04371(Apelin signaling pathway);04510(Focal adhesion);04512(ECM-receptor interaction);04620(Toll-like receptor signaling pathway);05165(Human papillomavirus infection);05165(Human papillomavirus infection)	K06250	NA	secreted phosphoprotein 1 [Source:HGNC Symbol;Acc:HGNC:11255]	326.54	312.131	321.147	123.588	233.693	209.965	1.69207	0.758788	0.00797017	0.346264	up	no
ENSG00000263006	ROCK1P1	ENST00000608049;ENST00000573767;ENST00000576266	NA	NA	NA	NA	Rho associated coiled-coil containing protein kinase 1 pseudogene 1 [Source:HGNC Symbol;Acc:HGNC:37832]	0.741981	0.633686	0.602449	0.0407658	0.353832	0.233255	3.1506	1.65563	0.00799268	0.346264	up	yes
ENSG00000122862	SRGN	ENST00000242465;ENST00000462445	GO:0002576(platelet degranulation);GO:0005515(protein binding);GO:0005576(extracellular region);GO:0005615(extracellular space);GO:0005794(Golgi apparatus);GO:0006915(apoptotic process);GO:0008626(granzyme-mediated apoptotic signaling pathway);GO:0016485(protein processing);GO:0030502(negative regulation of bone mineralization);GO:0031093(platelet alpha granule lumen);GO:0031214(biomineral tissue…	NA	NA	NA	serglycin [Source:HGNC Symbol;Acc:HGNC:9361]	235.603	243.801	237.061	84.3733	173.795	157.842	1.72223	0.784278	0.00800897	0.346264	up	no
ENSG00000048052	HDAC9	ENST00000405010;ENST00000622668;ENST00000406451;ENST00000456174;ENST00000406072;ENST00000413380;ENST00000428307;ENST00000474742;ENST00000476135;ENST00000461409;ENST00000441542;ENST00000430454	GO:0000118(histone deacetylase complex);GO:0000122(negative regulation of transcription by RNA polymerase II);GO:0001975(response to amphetamine);GO:0003714(transcription corepressor activity);GO:0004407(histone deacetylase activity);GO:0005080(protein kinase C binding);GO:0005515(protein binding);GO:0005634(nucleus);GO:0005654(nucleoplasm);GO:0005667(transcription factor complex);GO:0005737(cyto…	05034(Alcoholism);05203(Viral carcinogenesis);05203(Viral carcinogenesis)	K11409	EC:3.5.1.98	histone deacetylase 9 [Source:HGNC Symbol;Acc:HGNC:14065]	0.360189	0.642635	0.659365	0.304604	0.179959	0.160208	2.57795	1.36623	0.00816928	0.352048	up	yes
ENSG00000112309	B3GAT2	ENST00000230053	GO:0000139(Golgi membrane);GO:0005794(Golgi apparatus);GO:0006486(protein glycosylation);GO:0015018(galactosylgalactosylxylosylprotein 3-beta-glucuronosyltransferase activity);GO:0016020(membrane);GO:0016021(integral component of membrane);GO:0016740(transferase activity);GO:0030203(glycosaminoglycan metabolic process);GO:0046872(metal ion binding);GO:0050650(chondroitin sulfate proteoglycan bios…	00515(Mannose type O-glycan biosynthesis)	K10157	EC:2.4.1.135	beta-1,3-glucuronyltransferase 2 [Source:HGNC Symbol;Acc:HGNC:922]	0.225908	0.274203	0.015998	0.34356	2.0052	0.249321	0.19865	-2.3317	0.00820594	0.352484	down	yes
ENSG00000033627	ATP6V0A1	ENST00000592831;ENST00000264649;ENST00000585828;ENST00000393829;ENST00000586201;ENST00000587882;ENST00000592324;ENST00000586001;ENST00000537728;ENST00000588629;ENST00000586315;ENST00000588806;ENST00000343619;ENST00000587510;ENST00000587375	GO:0000220(vacuolar proton-transporting V-type ATPase, V0 domain);GO:0005515(protein binding);GO:0005737(cytoplasm);GO:0005765(lysosomal membrane);GO:0005794(Golgi apparatus);GO:0005829(cytosol);GO:0005886(plasma membrane);GO:0006811(ion transport);GO:0007035(vacuolar acidification);GO:0008286(insulin receptor signaling pathway);GO:0010008(endosome membrane);GO:0015078(proton transmembrane transp…	00190(Oxidative phosphorylation);04142(Lysosome);04145(Phagosome);04721(Synaptic vesicle cycle);04966(Collecting duct acid secretion);05110(Vibrio cholerae infection);05120(Epithelial cell signaling in Helicobacter pylori infection);05152(Tuberculosis);05165(Human papillomavirus infection);05323(Rheumatoid arthritis);05323(Rheumatoid arthritis)	NA	NA	ATPase H+ transporting V0 subunit a1 [Source:HGNC Symbol;Acc:HGNC:865]	2.93649	2.18086	8.7189	1.91267	1.61053	2.1509	2.43849	1.28599	0.00829363	0.354149	up	yes
ENSG00000106003	LFNG	ENST00000222725;ENST00000614382;ENST00000493850;ENST00000402506;ENST00000359574	GO:0000139(Golgi membrane);GO:0001541(ovarian follicle development);GO:0001756(somitogenesis);GO:0002315(marginal zone B cell differentiation);GO:0003674(molecular_function);GO:0005576(extracellular region);GO:0005794(Golgi apparatus);GO:0007275(multicellular organism development);GO:0007386(compartment pattern specification);GO:0007389(pattern specification process);GO:0008375(acetylglucosaminyl…	00514(Other types of O-glycan biosynthesis);04330(Notch signaling pathway);05165(Human papillomavirus infection);05165(Human papillomavirus infection)	K05948	EC:2.4.1.222	LFNG O-fucosylpeptide 3-beta-N-acetylglucosaminyltransferase [Source:HGNC Symbol;Acc:HGNC:6560]	0.90824	0.727333	0.854137	1.52278	1.59289	2.03231	0.483628	-1.04803	0.00829807	0.354149	down	yes
ENSG00000120370	GORAB	ENST00000498166;ENST00000367763;ENST00000498600;ENST00000475113;ENST00000367762;ENST00000465717	GO:0005515(protein binding);GO:0005634(nucleus);GO:0005654(nucleoplasm);GO:0005730(nucleolus);GO:0005737(cytoplasm);GO:0005794(Golgi apparatus);GO:0005829(cytosol);GO:0031069(hair follicle morphogenesis);GO:1901622(positive regulation of smoothened signaling pathway involved in dorsal/ventral neural tube patterning);GO:1905515(non-motile cilium assembly);GO:1905515(non-motile cilium assembly)	04115(p53 signaling pathway);04115(p53 signaling pathway)	K19748	NA	golgin, RAB6 interacting [Source:HGNC Symbol;Acc:HGNC:25676]	3.70531	3.5543	3.85916	0.850314	2.50367	1.67196	2.21227	1.14553	0.00850481	0.361809	up	yes
ENSG00000153310	FAM49B	ENST00000522941;ENST00000519540;ENST00000517654;ENST00000518879;ENST00000519824;ENST00000519020;ENST00000519110;ENST00000523509;ENST00000523288;ENST00000401979;ENST00000522702;ENST00000518283;ENST00000522746;ENST00000519142;ENST00000523514;ENST00000521223;ENST00000517801;ENST00000615041;ENST00000519070;ENST00000520887;ENST00000522361;ENST00000639004;ENST00000518344;ENST00000520254;ENST00000518285…	GO:0001916(positive regulation of T cell mediated cytotoxicity);GO:0002576(platelet degranulation);GO:0005515(protein binding);GO:0005576(extracellular region);GO:0005929(cilium);GO:0016020(membrane);GO:0023030(MHC class Ib protein binding, via antigen binding groove);GO:0031093(platelet alpha granule lumen);GO:0032729(positive regulation of interferon-gamma production);GO:0050870(positive regula…	NA	NA	NA	family with sequence similarity 49 member B [Source:HGNC Symbol;Acc:HGNC:25216]	29.9549	28.8722	18.1848	3.63352	13.5216	18.5939	2.15424	1.10718	0.00863282	0.366081	up	yes
ENSG00000219507	FTH1P8	ENST00000498161	NA	NA	NA	NA	ferritin heavy chain 1 pseudogene 8 [Source:HGNC Symbol;Acc:HGNC:3995]	87.7288	77.5328	82.3045	56.4169	24.5867	25.0152	2.33511	1.22349	0.00869329	0.366091	up	yes
ENSG00000180071	ANKRD18A	ENST00000399703;ENST00000475234;ENST00000602295	GO:0005515(protein binding);GO:0005515(protein binding)	NA	NA	NA	ankyrin repeat domain 18A [Source:HGNC Symbol;Acc:HGNC:23643]	0.174203	0.175614	0.269926	0.0131697	0.052729	0.118155	3.36719	1.75154	0.00870794	0.366091	up	yes
ENSG00000138449	SLC40A1	ENST00000261024;ENST00000479598	GO:0002260(lymphocyte homeostasis);GO:0003158(endothelium development);GO:0005381(iron ion transmembrane transporter activity);GO:0005515(protein binding);GO:0005654(nucleoplasm);GO:0005737(cytoplasm);GO:0005829(cytosol);GO:0005886(plasma membrane);GO:0005887(integral component of plasma membrane);GO:0006811(ion transport);GO:0006826(iron ion transport);GO:0006879(cellular iron ion homeostasis);G…	04216(Ferroptosis);04978(Mineral absorption);04978(Mineral absorption)	K14685	NA	solute carrier family 40 member 1 [Source:HGNC Symbol;Acc:HGNC:10909]	1.43281	1.47288	1.80352	0.244779	0.888009	0.819304	2.41239	1.27047	0.00871579	0.366091	up	yes
ENSG00000120685	PROSER1	ENST00000352251;ENST00000492646;ENST00000418503;ENST00000602534;ENST00000436678;ENST00000496138;ENST00000602512;ENST00000602899;ENST00000468017;ENST00000625998	NA	NA	NA	NA	proline and serine rich 1 [Source:HGNC Symbol;Acc:HGNC:20291]	3.55954	4.26339	5.4539	2.14034	2.12618	2.55197	1.94718	0.961387	0.00882307	0.369428	up	no
ENSG00000120875	DUSP4	ENST00000240100;ENST00000240101	GO:0000188(inactivation of MAPK activity);GO:0004721(phosphoprotein phosphatase activity);GO:0004725(protein tyrosine phosphatase activity);GO:0005515(protein binding);GO:0005634(nucleus);GO:0005654(nucleoplasm);GO:0005737(cytoplasm);GO:0006470(protein dephosphorylation);GO:0008138(protein tyrosine/serine/threonine phosphatase activity);GO:0008330(protein tyrosine/threonine phosphatase activity);…	04010(MAPK signaling pathway);04010(MAPK signaling pathway)	K04459	3.1.3.48;EC:3.1.3.16	dual specificity phosphatase 4 [Source:HGNC Symbol;Acc:HGNC:3070]	3.27339	3.40584	3.70926	4.55921	6.53334	6.71588	0.583347	-0.777575	0.00887843	0.370577	down	no
ENSG00000118515	SGK1	ENST00000237305;ENST00000534658;ENST00000473704;ENST00000472859;ENST00000530421;ENST00000525877;ENST00000475882;ENST00000532856;ENST00000490149;ENST00000461976;ENST00000367858;ENST00000477460;ENST00000413996;ENST00000367855;ENST00000524764;ENST00000531782;ENST00000474427	GO:0000166(nucleotide binding);GO:0001558(regulation of cell growth);GO:0004672(protein kinase activity);GO:0004674(protein serine/threonine kinase activity);GO:0004712(protein serine/threonine/tyrosine kinase activity);GO:0005246(calcium channel regulator activity);GO:0005515(protein binding);GO:0005524(ATP binding);GO:0005634(nucleus);GO:0005737(cytoplasm);GO:0005739(mitochondrion);GO:0005783(e…	04068(FoxO signaling pathway);04150(mTOR signaling pathway);04151(PI3K-Akt signaling pathway);04960(Aldosterone-regulated sodium reabsorption);04960(Aldosterone-regulated sodium reabsorption)	NA	NA	serum/glucocorticoid regulated kinase 1 [Source:HGNC Symbol;Acc:HGNC:10810]	0.179262	0.177079	0.238945	0.0141841	0.109948	0.0603378	3.22701	1.6902	0.00891011	0.370733	up	yes
ENSG00000197860	SGTB	ENST00000381007;ENST00000506816	GO:0005515(protein binding);GO:0005829(cytosol);GO:0006620(posttranslational protein targeting to endoplasmic reticulum membrane);GO:0016020(membrane);GO:0030433(ubiquitin-dependent ERAD pathway);GO:0032947(protein-containing complex scaffold activity);GO:0072380(TRC complex);GO:1903646(positive regulation of chaperone-mediated protein folding);GO:1903646(positive regulation of chaperone-mediated…	NA	NA	NA	small glutamine rich tetratricopeptide repeat containing beta [Source:HGNC Symbol;Acc:HGNC:23567]	3.21845	3.05642	3.13022	0.846949	1.95092	1.78962	2.05016	1.03574	0.00907722	0.375802	up	yes
ENSG00000243629	LINC00880	ENST00000471357	NA	NA	NA	NA	long intergenic non-protein coding RNA 880 [Source:HGNC Symbol;Acc:HGNC:27948]	0.189202	0.187504	0.246629	0.615915	0.337816	0.659034	0.386501	-1.37146	0.00909048	0.375802	down	yes
ENSG00000115541	HSPE1	ENST00000233893;ENST00000409468;ENST00000495200;ENST00000473395;ENST00000463841;ENST00000409729;ENST00000465573	GO:0001649(osteoblast differentiation);GO:0003723(RNA binding);GO:0005515(protein binding);GO:0005524(ATP binding);GO:0005737(cytoplasm);GO:0005739(mitochondrion);GO:0005759(mitochondrial matrix);GO:0006457(protein folding);GO:0006919(activation of cysteine-type endopeptidase activity involved in apoptotic process);GO:0006986(response to unfolded protein);GO:0016020(membrane);GO:0046872(metal ion…	NA	K04078	NA	heat shock protein family E (Hsp10) member 1 [Source:HGNC Symbol;Acc:HGNC:5269]	335.063	361.331	334.654	187.906	215.323	220.958	1.65182	0.72406	0.00912427	0.375802	up	no
ENSG00000186710	CFAP73	ENST00000335621;ENST00000551256	GO:0003341(cilium movement);GO:0005737(cytoplasm);GO:0005856(cytoskeleton);GO:0005929(cilium);GO:0031514(motile cilium);GO:0036159(inner dynein arm assembly);GO:0042995(cell projection);GO:0070840(dynein complex binding);GO:0097545(axonemal outer doublet);GO:2000574(regulation of microtubule motor activity);GO:2000574(regulation of microtubule motor activity)	NA	NA	NA	cilia and flagella associated protein 73 [Source:HGNC Symbol;Acc:HGNC:37100]	0.274476	0.375444	0.126588	0.961057	0.613151	0.584675	0.359681	-1.47521	0.00914519	0.375802	down	yes
ENSG00000121931	LRIF1	ENST00000485275;ENST00000369763;ENST00000494675	GO:0000784(nuclear chromosome, telomeric region);GO:0001740(Barr body);GO:0005515(protein binding);GO:0005634(nucleus);GO:0005694(chromosome);GO:0005815(microtubule organizing center);GO:0006355(regulation of transcription, DNA-templated);GO:0009048(dosage compensation by inactivation of X chromosome);GO:0016363(nuclear matrix);GO:0042974(retinoic acid receptor binding);GO:0042974(retinoic acid r…	NA	K23220	NA	ligand dependent nuclear receptor interacting factor 1 [Source:HGNC Symbol;Acc:HGNC:30299]	6.7773	3.76891	6.77255	1.96288	3.52117	2.76639	2.09913	1.06979	0.00922433	0.377365	up	yes
ENSG00000028137	TNFRSF1B	ENST00000376259;ENST00000492361;ENST00000489921	GO:0002724(regulation of T cell cytokine production);GO:0002739(regulation of cytokine secretion involved in immune response);GO:0002947(tumor necrosis factor receptor superfamily complex);GO:0003176(aortic valve development);GO:0003177(pulmonary valve development);GO:0003332(negative regulation of extracellular matrix constituent secretion);GO:0005031(tumor necrosis factor-activated receptor act…	04060(Cytokine-cytokine receptor interaction);04668(TNF signaling pathway);04920(Adipocytokine signaling pathway);05014(Amyotrophic lateral sclerosis (ALS));05170(Human immunodeficiency virus 1 infection);05170(Human immunodeficiency virus 1 infection)	K05141	NA	TNF receptor superfamily member 1B [Source:HGNC Symbol;Acc:HGNC:11917]	13.272	13.6389	15.5836	24.0221	21.9152	21.9693	0.62578	-0.676272	0.00924156	0.377365	down	no
ENSG00000133789	SWAP70	ENST00000318950;ENST00000526358;ENST00000447399;ENST00000524817	GO:0003677(DNA binding);GO:0005509(calcium ion binding);GO:0005515(protein binding);GO:0005524(ATP binding);GO:0005634(nucleus);GO:0005737(cytoplasm);GO:0005856(cytoskeleton);GO:0005886(plasma membrane);GO:0007204(positive regulation of cytosolic calcium ion concentration);GO:0008064(regulation of actin polymerization or depolymerization);GO:0016020(membrane);GO:0016444(somatic cell DNA recombina…	NA	K20072	NA	switching B cell complex subunit SWAP70 [Source:HGNC Symbol;Acc:HGNC:17070]	0.930181	1.12976	1.45243	0.2341	0.617095	0.67428	2.30248	1.20319	0.00929959	0.377365	up	yes
ENSG00000092871	RFFL	ENST00000394597;ENST00000315249;ENST00000447669;ENST00000414419;ENST00000413582;ENST00000584655;ENST00000581039;ENST00000584541;ENST00000582308	GO:0002020(protease binding);GO:0002039(p53 binding);GO:0002947(tumor necrosis factor receptor superfamily complex);GO:0005515(protein binding);GO:0005654(nucleoplasm);GO:0005737(cytoplasm);GO:0005768(endosome);GO:0005829(cytosol);GO:0005886(plasma membrane);GO:0006511(ubiquitin-dependent protein catabolic process);GO:0006915(apoptotic process);GO:0010008(endosome membrane);GO:0010762(regulation …	NA	K20804	EC:2.3.2.31	ring finger and FYVE like domain containing E3 ubiquitin protein ligase [Source:HGNC Symbol;Acc:HGNC:24821]	10.1587	9.81218	9.52133	4.16889	6.53156	6.63533	1.70123	0.766581	0.0093257	0.377365	up	no
ENSG00000229927	RHEBP1	ENST00000448647	NA	NA	NA	NA	RHEB pseudogene 1 [Source:HGNC Symbol;Acc:HGNC:10010]	40.782	43.2061	28.5745	19.046	17.0515	18.52	2.06093	1.04329	0.00933042	0.377365	up	yes
ENSG00000135334	AKIRIN2	ENST00000257787;ENST00000420494	GO:0000122(negative regulation of transcription by RNA polymerase II);GO:0002376(immune system process);GO:0005515(protein binding);GO:0005634(nucleus);GO:0005654(nucleoplasm);GO:0007275(multicellular organism development);GO:0008284(positive regulation of cell population proliferation);GO:0009792(embryo development ending in birth or egg hatching);GO:0010629(negative regulation of gene expressio…	NA	NA	NA	akirin 2 [Source:HGNC Symbol;Acc:HGNC:21407]	21.0189	19.6079	20.3464	7.82079	13.5171	12.3986	1.80734	0.853865	0.00936065	0.377365	up	no
ENSG00000132603	NIP7	ENST00000254940;ENST00000563364;ENST00000569637;ENST00000254941;ENST00000567202;ENST00000562523;ENST00000562131;ENST00000565034	GO:0003723(RNA binding);GO:0005515(protein binding);GO:0005634(nucleus);GO:0005730(nucleolus);GO:0005829(cytosol);GO:0030687(preribosome, large subunit precursor);GO:0042254(ribosome biogenesis);GO:0042255(ribosome assembly);GO:0042273(ribosomal large subunit biogenesis);GO:0042273(ribosomal large subunit biogenesis)	NA	K07565	NA	NIP7, nucleolar pre-rRNA processing protein [Source:HGNC Symbol;Acc:HGNC:24328]	9.62202	10.045	10.9311	15.5835	21.9322	13.2088	0.603222	-0.729239	0.00939088	0.377365	down	no
ENSG00000102401	ARMCX3	ENST00000471229;ENST00000341189;ENST00000467808;ENST00000491568;ENST00000479298;ENST00000537169;ENST00000477980	GO:0005515(protein binding);GO:0005634(nucleus);GO:0005737(cytoplasm);GO:0005739(mitochondrion);GO:0005741(mitochondrial outer membrane);GO:0016020(membrane);GO:0016021(integral component of membrane);GO:0031307(integral component of mitochondrial outer membrane);GO:0034613(cellular protein localization);GO:0045944(positive regulation of transcription by RNA polymerase II);GO:0045944(positive reg…	NA	NA	NA	armadillo repeat containing X-linked 3 [Source:HGNC Symbol;Acc:HGNC:24065]	5.41196	5.17296	5.1809	1.81151	2.84488	3.41658	1.95291	0.965627	0.00942666	0.377365	up	no
ENSG00000104921	FCER2	ENST00000346664;ENST00000360067;ENST00000597921;ENST00000593418;ENST00000597934;ENST00000597312	GO:0002925(positive regulation of humoral immune response mediated by circulating immunoglobulin);GO:0005178(integrin binding);GO:0005515(protein binding);GO:0005576(extracellular region);GO:0005886(plasma membrane);GO:0005887(integral component of plasma membrane);GO:0007219(Notch signaling pathway);GO:0009897(external side of plasma membrane);GO:0016020(membrane);GO:0016021(integral component o…	04640(Hematopoietic cell lineage);05169(Epstein-Barr virus infection);05169(Epstein-Barr virus infection)	K06468	NA	Fc fragment of IgE receptor II [Source:HGNC Symbol;Acc:HGNC:3612]	4.3403	4.35547	4.74285	13.6028	7.79724	5.65122	0.496784	-1.00931	0.00943909	0.377365	down	yes
ENSG00000136235	GPNMB	ENST00000468723;ENST00000258733;ENST00000479625;ENST00000478451;ENST00000470994;ENST00000463011;ENST00000647578;ENST00000409458	GO:0001649(osteoblast differentiation);GO:0001818(negative regulation of cytokine production);GO:0001934(positive regulation of protein phosphorylation);GO:0005178(integrin binding);GO:0005515(protein binding);GO:0005768(endosome);GO:0005886(plasma membrane);GO:0005887(integral component of plasma membrane);GO:0007155(cell adhesion);GO:0007165(signal transduction);GO:0007267(cell-cell signaling);…	NA	K20732	NA	glycoprotein nmb [Source:HGNC Symbol;Acc:HGNC:4462]	1.8627	1.70387	2.14106	0.409637	1.1264	1.04854	2.20835	1.14297	0.00951008	0.377677	up	yes
ENSG00000103540	CCP110	ENST00000396212;ENST00000381396;ENST00000562083;ENST00000566523;ENST00000567451;ENST00000569190;ENST00000562616;ENST00000396208	GO:0000086(G2/M transition of mitotic cell cycle);GO:0005515(protein binding);GO:0005737(cytoplasm);GO:0005813(centrosome);GO:0005814(centriole);GO:0005815(microtubule organizing center);GO:0005829(cytosol);GO:0005856(cytoskeleton);GO:0005929(cilium);GO:0007099(centriole replication);GO:0010389(regulation of G2/M transition of mitotic cell cycle);GO:0016579(protein deubiquitination);GO:0030030(ce…	NA	K16453	NA	centriolar coiled-coil protein 110 [Source:HGNC Symbol;Acc:HGNC:24342]	1.92725	1.71303	0.651968	0.608646	0.384575	0.715963	2.51129	1.32843	0.00952635	0.377677	up	yes
ENSG00000106034	CPED1	ENST00000450913;ENST00000495036;ENST00000423795;ENST00000310396;ENST00000520801;ENST00000428526;ENST00000521774;ENST00000340646	GO:0005783(endoplasmic reticulum);GO:0005783(endoplasmic reticulum)	NA	NA	NA	cadherin like and PC-esterase domain containing 1 [Source:HGNC Symbol;Acc:HGNC:26159]	2.01146	2.0416	2.01258	0.856578	0.954977	1.19604	2.01677	1.01205	0.00953228	0.377677	up	yes
ENSG00000184428	TOP1MT	ENST00000329245;ENST00000522121;ENST00000505857;ENST00000518951;ENST00000517857;ENST00000519591;ENST00000523676;ENST00000519977	GO:0003677(DNA binding);GO:0003916(DNA topoisomerase activity);GO:0003917(DNA topoisomerase type I activity);GO:0005634(nucleus);GO:0005694(chromosome);GO:0005739(mitochondrion);GO:0006260(DNA replication);GO:0006265(DNA topological change);GO:0016853(isomerase activity);GO:0042645(mitochondrial nucleoid);GO:0042645(mitochondrial nucleoid)	NA	K03163	EC:5.6.2.1	DNA topoisomerase I mitochondrial [Source:HGNC Symbol;Acc:HGNC:29787]	8.50777	8.58138	8.64351	16.158	12.0413	13.3046	0.620007	-0.689644	0.00960824	0.379554	down	no
ENSG00000211460	TSN	ENST00000495112;ENST00000389682;ENST00000467324;ENST00000536142;ENST00000490104;ENST00000483698;ENST00000481818;ENST00000409193;ENST00000498545	GO:0003677(DNA binding);GO:0003697(single-stranded DNA binding);GO:0003723(RNA binding);GO:0003729(mRNA binding);GO:0004518(nuclease activity);GO:0004519(endonuclease activity);GO:0004521(endoribonuclease activity);GO:0005515(protein binding);GO:0005634(nucleus);GO:0005737(cytoplasm);GO:0005829(cytosol);GO:0006310(DNA recombination);GO:0016070(RNA metabolic process);GO:0016787(hydrolase activity)…	NA	NA	NA	translin [Source:HGNC Symbol;Acc:HGNC:12379]	13.3252	30.1056	35.2643	3.45473	8.1903	20.9093	2.41735	1.27343	0.0096838	0.380385	up	yes
ENSG00000100628	ASB2	ENST00000555507;ENST00000553883;ENST00000555019;ENST00000556793;ENST00000556062	GO:0000151(ubiquitin ligase complex);GO:0005515(protein binding);GO:0005829(cytosol);GO:0007165(signal transduction);GO:0016567(protein ubiquitination);GO:0035556(intracellular signal transduction);GO:0035914(skeletal muscle cell differentiation);GO:0043687(post-translational protein modification);GO:0061630(ubiquitin protein ligase activity);GO:0061630(ubiquitin protein ligase activity)	NA	K10324	NA	ankyrin repeat and SOCS box containing 2 [Source:HGNC Symbol;Acc:HGNC:16012]	0.463686	0.701267	0.64707	1.246	1.34716	1.13312	0.486281	-1.04014	0.00968658	0.380385	down	yes
ENSG00000072518	MARK2	ENST00000402010;ENST00000502399;ENST00000350490;ENST00000508192;ENST00000408948;ENST00000509502;ENST00000513765;ENST00000535116;ENST00000361128;ENST00000377810	GO:0000166(nucleotide binding);GO:0000226(microtubule cytoskeleton organization);GO:0000287(magnesium ion binding);GO:0000422(autophagy of mitochondrion);GO:0001764(neuron migration);GO:0003723(RNA binding);GO:0004672(protein kinase activity);GO:0004674(protein serine/threonine kinase activity);GO:0005515(protein binding);GO:0005524(ATP binding);GO:0005654(nucleoplasm);GO:0005737(cytoplasm);GO:00…	NA	NA	NA	microtubule affinity regulating kinase 2 [Source:HGNC Symbol;Acc:HGNC:3332]	1.26356	1.2683	2.16372	7.58546	1.45469	2.64948	0.401688	-1.31585	0.00978447	0.382586	down	yes
ENSG00000116698	SMG7	ENST00000507469;ENST00000347615;ENST00000367537;ENST00000515829;ENST00000444547;ENST00000508461;ENST00000493609;ENST00000638826;ENST00000493045;ENST00000419169;ENST00000507691;ENST00000367538;ENST00000502375;ENST00000440812	GO:0000184(nuclear-transcribed mRNA catabolic process, nonsense-mediated decay);GO:0005515(protein binding);GO:0005634(nucleus);GO:0005697(telomerase holoenzyme complex);GO:0005737(cytoplasm);GO:0005829(cytosol);GO:0006406(mRNA export from nucleus);GO:0007004(telomere maintenance via telomerase);GO:0032210(regulation of telomere maintenance via telomerase);GO:0035303(regulation of dephosphorylati…	03015(mRNA surveillance pathway);03015(mRNA surveillance pathway)	K14409	NA	SMG7, nonsense mediated mRNA decay factor [Source:HGNC Symbol;Acc:HGNC:16792]	3.54704	12.1053	3.11931	13.428	12.8648	14.58	0.45927	-1.12259	0.00982058	0.382586	down	yes
ENSG00000166260	COX11	ENST00000299335;ENST00000571584;ENST00000576370;ENST00000639671;ENST00000574821;ENST00000572558;ENST00000576084;ENST00000573912;ENST00000574989;ENST00000572088	GO:0004129(cytochrome-c oxidase activity);GO:0005507(copper ion binding);GO:0005515(protein binding);GO:0005739(mitochondrion);GO:0005743(mitochondrial inner membrane);GO:0007585(respiratory gaseous exchange);GO:0008535(respiratory chain complex IV assembly);GO:0009055(electron transfer activity);GO:0016020(membrane);GO:0016021(integral component of membrane);GO:0022900(electron transport chain);…	00190(Oxidative phosphorylation);04714(Thermogenesis);04714(Thermogenesis)	K02258	NA	cytochrome c oxidase copper chaperone COX11 [Source:HGNC Symbol;Acc:HGNC:2261]	2.14678	2.36664	2.0282	4.5277	2.36914	6.09443	0.503539	-0.989823	0.0098291	0.382586	down	no
ENSG00000274307	AC023449	ENST00000620538	NA	NA	NA	NA	novel transcript, sense intronic to ATP10A	0.266323	0.225835	0.284046	0.656805	0.512646	0.645822	0.427596	-1.22568	0.0099078	0.384521	down	yes
ENSG00000229619	MBNL1-AS1	ENST00000608395;ENST00000445466	NA	NA	NA	NA	MBNL1 antisense RNA 1 [Source:HGNC Symbol;Acc:HGNC:44584]	0.214162	0.14189	0.367466	0.0648	0.094244	0.103007	2.76098	1.46518	0.010012	0.38652	up	yes
ENSG00000017260	ATP2C1	ENST00000508532;ENST00000359644;ENST00000328560;ENST00000504948;ENST00000422190;ENST00000507488;ENST00000533801;ENST00000504612;ENST00000514654;ENST00000513801;ENST00000508660;ENST00000505330;ENST00000505072;ENST00000504381;ENST00000504571;ENST00000509150;ENST00000513636;ENST00000428331;ENST00000507194;ENST00000510774;ENST00000510168	GO:0000139(Golgi membrane);GO:0000166(nucleotide binding);GO:0005388(calcium-transporting ATPase activity);GO:0005524(ATP binding);GO:0005794(Golgi apparatus);GO:0005802(trans-Golgi network);GO:0006811(ion transport);GO:0006816(calcium ion transport);GO:0006874(cellular calcium ion homeostasis);GO:0008544(epidermis development);GO:0008553(proton-exporting ATPase activity, phosphorylative mechanis…	NA	K01537	EC:7.2.2.10	ATPase secretory pathway Ca2+ transporting 1 [Source:HGNC Symbol;Acc:HGNC:13211]	11.4033	10.2246	11.9562	2.89409	7.51453	7.96769	1.82758	0.869932	0.0100175	0.38652	up	no
ENSG00000235989	MORC2-AS1	ENST00000422995;ENST00000609557	NA	NA	NA	NA	MORC2 antisense RNA 1 [Source:HGNC Symbol;Acc:HGNC:26662]	0	0	0.104198	0.318569	1.78256	0	0.0495916	-4.33376	0.0100758	0.38764	down	yes
ENSG00000166508	MCM7	ENST00000621318;ENST00000463722;ENST00000303887;ENST00000493352;ENST00000489841;ENST00000465738;ENST00000425308;ENST00000354230;ENST00000465688	GO:0000082(G1/S transition of mitotic cell cycle);GO:0000166(nucleotide binding);GO:0000784(nuclear chromosome, telomeric region);GO:0000785(chromatin);GO:0003677(DNA binding);GO:0003678(DNA helicase activity);GO:0003697(single-stranded DNA binding);GO:0004003(ATP-dependent DNA helicase activity);GO:0004386(helicase activity);GO:0005515(protein binding);GO:0005524(ATP binding);GO:0005634(nucleus)…	03030(DNA replication);04110(Cell cycle);04110(Cell cycle)	K02210	EC:3.6.4.12	minichromosome maintenance complex component 7 [Source:HGNC Symbol;Acc:HGNC:6950]	140.069	136.968	133.302	236.011	186.315	217.284	0.641546	-0.640376	0.0101369	0.388865	down	no
ENSG00000124333	VAMP7	ENST00000286448;ENST00000262640;ENST00000460621;ENST00000488344;ENST00000479687	GO:0000149(SNARE binding);GO:0005484(SNAP receptor activity);GO:0005515(protein binding);GO:0005737(cytoplasm);GO:0005764(lysosome);GO:0005765(lysosomal membrane);GO:0005768(endosome);GO:0005783(endoplasmic reticulum);GO:0005789(endoplasmic reticulum membrane);GO:0005794(Golgi apparatus);GO:0005802(trans-Golgi network);GO:0005886(plasma membrane);GO:0006887(exocytosis);GO:0006888(endoplasmic reti…	04130(SNARE interactions in vesicular transport);04130(SNARE interactions in vesicular transport)	K08515	NA	vesicle associated membrane protein 7 [Source:HGNC Symbol;Acc:HGNC:11486]	4.16186	7.85273	10.4644	12.6498	30.2929	8.07597	0.440603	-1.18245	0.0102685	0.390994	down	yes
ENSG00000170113	NIPA1	ENST00000561183;ENST00000337435;ENST00000557930;ENST00000560105;ENST00000437912	GO:0005768(endosome);GO:0005769(early endosome);GO:0005886(plasma membrane);GO:0006811(ion transport);GO:0015095(magnesium ion transmembrane transporter activity);GO:0015693(magnesium ion transport);GO:0016020(membrane);GO:0016021(integral component of membrane);GO:0055085(transmembrane transport);GO:1903830(magnesium ion transmembrane transport);GO:1903830(magnesium ion transmembrane transport)	NA	K19364	NA	NIPA magnesium transporter 1 [Source:HGNC Symbol;Acc:HGNC:17043]	1.25969	1.13027	0.699451	0.113184	0.643331	0.433088	2.59701	1.37685	0.0102791	0.390994	up	yes
ENSG00000135828	RNASEL	ENST00000367559;ENST00000539397	GO:0000166(nucleotide binding);GO:0003723(RNA binding);GO:0004518(nuclease activity);GO:0004519(endonuclease activity);GO:0004521(endoribonuclease activity);GO:0004540(ribonuclease activity);GO:0004672(protein kinase activity);GO:0005515(protein binding);GO:0005524(ATP binding);GO:0005575(cellular_component);GO:0005737(cytoplasm);GO:0005739(mitochondrion);GO:0005759(mitochondrial matrix);GO:00058…	04621(NOD-like receptor signaling pathway);05160(Hepatitis C);05164(Influenza A);05168(Herpes simplex virus 1 infection);05168(Herpes simplex virus 1 infection)	NA	NA	ribonuclease L [Source:HGNC Symbol;Acc:HGNC:10050]	0.525624	0.645394	0.579944	0.201302	0.296574	0.280656	2.24905	1.16932	0.0102808	0.390994	up	yes
ENSG00000285292	ABCF2	ENST00000222388	GO:0000166(nucleotide binding);GO:0005524(ATP binding);GO:0016887(ATPase activity)	NA	NA	NA	ATP binding cassette subfamily F member 2 [Source:HGNC Symbol;Acc:HGNC:71]	2.01791	1.99138	1.99856	4.13054	3.29908	4.29641	0.512351	-0.964796	0.0103692	0.39323	down	no
ENSG00000286001	AC021087	ENST00000651543	NA	NA	NA	NA	novel protein	15.8319	4.07305	12.8079	3.13127	7.29016	2.53022	2.52577	1.33672	0.0104268	0.394287	up	yes
ENSG00000160214	RRP1	ENST00000471909;ENST00000497547;ENST00000467112;ENST00000492638;ENST00000483896;ENST00000475534	GO:0003723(RNA binding);GO:0005515(protein binding);GO:0005634(nucleus);GO:0005730(nucleolus);GO:0006364(rRNA processing);GO:0030687(preribosome, large subunit precursor);GO:0030688(preribosome, small subunit precursor);GO:0030688(preribosome, small subunit precursor)	NA	K14849	NA	ribosomal RNA processing 1 [Source:HGNC Symbol;Acc:HGNC:18785]	39.5224	40.3395	40.3607	88.0323	54.1258	55.7588	0.60744	-0.719187	0.0105022	0.39601	down	no
ENSG00000185862	EVI2B	ENST00000577894;ENST00000330927	GO:0005887(integral component of plasma membrane);GO:0016020(membrane);GO:0016021(integral component of membrane);GO:0030854(positive regulation of granulocyte differentiation);GO:0043066(negative regulation of apoptotic process);GO:0045660(positive regulation of neutrophil differentiation);GO:0061515(myeloid cell development);GO:0071157(negative regulation of cell cycle arrest);GO:2000035(regula…	NA	K16854	NA	ecotropic viral integration site 2B [Source:HGNC Symbol;Acc:HGNC:3500]	49.5462	47.7167	53.2005	15.6589	35.2758	35.1219	1.74842	0.806055	0.0106202	0.399327	up	no
ENSG00000235631	RNF148	ENST00000434824;ENST00000447240	GO:0006511(ubiquitin-dependent protein catabolic process);GO:0016020(membrane);GO:0016021(integral component of membrane);GO:0016567(protein ubiquitination);GO:0046872(metal ion binding);GO:0061630(ubiquitin protein ligase activity);GO:0061630(ubiquitin protein ligase activity)	NA	NA	NA	ring finger protein 148 [Source:HGNC Symbol;Acc:HGNC:22411]	1.47367	1.63757	1.65616	0.496608	0.520057	0.910335	2.47401	1.30685	0.0107045	0.401358	up	yes
ENSG00000240505	TNFRSF13B	ENST00000261652;ENST00000583789;ENST00000579009;ENST00000582931;ENST00000581616;ENST00000584950;ENST00000579315	GO:0001782(B cell homeostasis);GO:0002244(hematopoietic progenitor cell differentiation);GO:0002250(adaptive immune response);GO:0002376(immune system process);GO:0005515(protein binding);GO:0005886(plasma membrane);GO:0005887(integral component of plasma membrane);GO:0007166(cell surface receptor signaling pathway);GO:0016020(membrane);GO:0016021(integral component of membrane);GO:0030889(negati…	04060(Cytokine-cytokine receptor interaction);04672(Intestinal immune network for IgA production);05340(Primary immunodeficiency);05340(Primary immunodeficiency)	K05150	NA	TNF receptor superfamily member 13B [Source:HGNC Symbol;Acc:HGNC:18153]	23.7177	24.1369	23.4342	61.8216	29.7932	32.8168	0.572916	-0.803606	0.0107407	0.40158	down	no
ENSG00000150991	UBC	ENST00000538617;ENST00000339647;ENST00000541272;ENST00000540700;ENST00000535859;ENST00000541645;ENST00000540351;ENST00000536769;ENST00000536661;ENST00000546271	GO:0000122(negative regulation of transcription by RNA polymerase II);GO:0000187(activation of MAPK activity);GO:0000209(protein polyubiquitination);GO:0000715(nucleotide-excision repair, DNA damage recognition);GO:0000717(nucleotide-excision repair, DNA duplex unwinding);GO:0002020(protease binding);GO:0002755(MyD88-dependent toll-like receptor signaling pathway);GO:0002756(MyD88-independent tol…	03320(PPAR signaling pathway);03320(PPAR signaling pathway)	K08770	NA	ubiquitin C [Source:HGNC Symbol;Acc:HGNC:12468]	189.256	203.384	209.998	123.527	107.039	127.912	1.6811	0.749406	0.0108071	0.40293	up	no
ENSG00000167513	CDT1	ENST00000562747;ENST00000301019;ENST00000569140	GO:0000076(DNA replication checkpoint);GO:0000082(G1/S transition of mitotic cell cycle);GO:0000083(regulation of transcription involved in G1/S transition of mitotic cell cycle);GO:0000278(mitotic cell cycle);GO:0000281(mitotic cytokinesis);GO:0000775(chromosome, centromeric region);GO:0000776(kinetochore);GO:0000777(condensed chromosome kinetochore);GO:0003677(DNA binding);GO:0003682(chromatin …	NA	K10727	NA	chromatin licensing and DNA replication factor 1 [Source:HGNC Symbol;Acc:HGNC:24576]	23.4142	20.8226	23.1964	49.0786	30.2729	32.1659	0.604688	-0.725736	0.0108885	0.404113	down	no
ENSG00000030110	BAK1	ENST00000374467;ENST00000442998	GO:0001776(leukocyte homeostasis);GO:0001782(B cell homeostasis);GO:0001783(B cell apoptotic process);GO:0001836(release of cytochrome c from mitochondria);GO:0001974(blood vessel remodeling);GO:0002262(myeloid cell homeostasis);GO:0002352(B cell negative selection);GO:0003674(molecular_function);GO:0005515(protein binding);GO:0005739(mitochondrion);GO:0005741(mitochondrial outer membrane);GO:000…	01524(Platinum drug resistance);04141(Protein processing in endoplasmic reticulum);04210(Apoptosis);04215(Apoptosis - multiple species);05160(Hepatitis C);05162(Measles);05163(Human cytomegalovirus infection);05165(Human papillomavirus infection);05167(Kaposi sarcoma-associated herpesvirus infection);05168(Herpes simplex virus 1 infection);05169(Epstein-Barr virus infection);05170(Human immunodef…	NA	NA	BCL2 antagonist/killer 1 [Source:HGNC Symbol;Acc:HGNC:949]	15.311	16.0103	5.57837	25.5903	22.1728	23.8907	0.514971	-0.957437	0.0108998	0.404113	down	no
ENSG00000198829	SUCNR1	ENST00000362032	GO:0002001(renin secretion into blood stream);GO:0002281(macrophage activation involved in immune response);GO:0004930(G protein-coupled receptor activity);GO:0005886(plasma membrane);GO:0007165(signal transduction);GO:0007186(G protein-coupled receptor signaling pathway);GO:0016020(membrane);GO:0016021(integral component of membrane);GO:0032611(interleukin-1 beta production);GO:0038023(signaling…	04024(cAMP signaling pathway)	K10042	NA	succinate receptor 1 [Source:HGNC Symbol;Acc:HGNC:4542]	0.50141	0.306268	0.512836	0.068649	0.269988	0.142584	2.74409	1.45633	0.0109337	0.404241	up	yes
ENSG00000071655	MBD3	ENST00000156825;ENST00000434436;ENST00000590550;ENST00000592012;ENST00000592361;ENST00000590830;ENST00000589064;ENST00000585967;ENST00000589901;ENST00000592965	GO:0000122(negative regulation of transcription by RNA polymerase II);GO:0000785(chromatin);GO:0000790(nuclear chromatin);GO:0000792(heterochromatin);GO:0000978(RNA polymerase II proximal promoter sequence-specific DNA binding);GO:0000980(RNA polymerase II distal enhancer sequence-specific DNA binding);GO:0001701(in utero embryonic development);GO:0003677(DNA binding);GO:0003682(chromatin binding…	NA	K11591	NA	methyl-CpG binding domain protein 3 [Source:HGNC Symbol;Acc:HGNC:6918]	9.43648	8.96595	9.92092	24.2806	13.0041	11.9434	0.575349	-0.79749	0.0109764	0.404695	down	no
ENSG00000186575	NF2	ENST00000361452;ENST00000361166;ENST00000403999;ENST00000338641;ENST00000353887;ENST00000397789;ENST00000334961;ENST00000403435;ENST00000432151	GO:0001707(mesoderm formation);GO:0001726(ruffle);GO:0001953(negative regulation of cell-matrix adhesion);GO:0003779(actin binding);GO:0005515(protein binding);GO:0005634(nucleus);GO:0005730(nucleolus);GO:0005737(cytoplasm);GO:0005769(early endosome);GO:0005829(cytosol);GO:0005856(cytoskeleton);GO:0005886(plasma membrane);GO:0005912(adherens junction);GO:0006469(negative regulation of protein kin…	04390(Hippo signaling pathway);04392(Hippo signaling pathway - multiple species);04530(Tight junction);04530(Tight junction)	K16684	NA	neurofibromin 2 [Source:HGNC Symbol;Acc:HGNC:7773]	7.00023	6.30737	4.24396	1.79303	4.05307	3.328	1.91316	0.935961	0.0110737	0.406502	up	no
ENSG00000133216	EPHB2	ENST00000374632;ENST00000400191;ENST00000374627;ENST00000544305;ENST00000490436;ENST00000374630	GO:0000166(nucleotide binding);GO:0000902(cell morphogenesis);GO:0001525(angiogenesis);GO:0001540(amyloid-beta binding);GO:0001655(urogenital system development);GO:0001933(negative regulation of protein phosphorylation);GO:0004672(protein kinase activity);GO:0004713(protein tyrosine kinase activity);GO:0004714(transmembrane receptor protein tyrosine kinase activity);GO:0005003(ephrin receptor ac…	04360(Axon guidance);04360(Axon guidance)	NA	NA	EPH receptor B2 [Source:HGNC Symbol;Acc:HGNC:3393]	0.902457	0.558853	0.767019	0.979411	2.34226	1.2116	0.491551	-1.02459	0.0110894	0.406502	down	yes
ENSG00000110092	CCND1	ENST00000227507;ENST00000539241;ENST00000542367;ENST00000545484;ENST00000536559;ENST00000535993	GO:0000079(regulation of cyclin-dependent protein serine/threonine kinase activity);GO:0000082(G1/S transition of mitotic cell cycle);GO:0000122(negative regulation of transcription by RNA polymerase II);GO:0000278(mitotic cell cycle);GO:0000307(cyclin-dependent protein kinase holoenzyme complex);GO:0000320(re-entry into mitotic cell cycle);GO:0001889(liver development);GO:0001934(positive regula…	01522(Endocrine resistance);04068(FoxO signaling pathway);04110(Cell cycle);04115(p53 signaling pathway);04151(PI3K-Akt signaling pathway);04152(AMPK signaling pathway);04218(Cellular senescence);04310(Wnt signaling pathway);04340(Hedgehog signaling pathway);04371(Apelin signaling pathway);04390(Hippo signaling pathway);04510(Focal adhesion);04530(Tight junction);04630(Jak-STAT signaling pathway)…	NA	NA	cyclin D1 [Source:HGNC Symbol;Acc:HGNC:1582]	2.63782	2.68727	3.13538	5.71944	4.22429	5.31984	0.554292	-0.851283	0.0111173	0.406502	down	no
ENSG00000137869	CYP19A1	ENST00000559653;ENST00000561075;ENST00000396402;ENST00000558066;ENST00000490076;ENST00000405913	GO:0002677(negative regulation of chronic inflammatory response);GO:0004497(monooxygenase activity);GO:0005506(iron ion binding);GO:0005783(endoplasmic reticulum);GO:0005789(endoplasmic reticulum membrane);GO:0006694(steroid biosynthetic process);GO:0006703(estrogen biosynthetic process);GO:0006710(androgen catabolic process);GO:0008209(androgen metabolic process);GO:0008395(steroid hydroxylase a…	00140(Steroid hormone biosynthesis);04913(Ovarian steroidogenesis);04913(Ovarian steroidogenesis)	NA	NA	cytochrome P450 family 19 subfamily A member 1 [Source:HGNC Symbol;Acc:HGNC:2594]	0.0914093	0.152532	0.12734	0.0481493	0.051769	0.031042	2.83506	1.50338	0.0112452	0.410049	up	yes
ENSG00000129514	FOXA1	ENST00000250448	GO:0000122(negative regulation of transcription by RNA polymerase II);GO:0000981(DNA-binding transcription factor activity, RNA polymerase II-specific);GO:0001228(DNA-binding transcription activator activity, RNA polymerase II-specific);GO:0001650(fibrillar center);GO:0003677(DNA binding);GO:0003700(DNA-binding transcription factor activity);GO:0005515(protein binding);GO:0005634(nucleus);GO:0005…	NA	K09387	NA	forkhead box A1 [Source:HGNC Symbol;Acc:HGNC:5021]	0.750651	0.714015	0.943538	0.210438	0.433442	0.424267	2.25456	1.17285	0.0114365	0.41588	up	yes
ENSG00000106144	CASP2	ENST00000310447;ENST00000392925;ENST00000472067;ENST00000493642;ENST00000481483;ENST00000619992	GO:0001554(luteolysis);GO:0003407(neural retina development);GO:0004197(cysteine-type endopeptidase activity);GO:0005515(protein binding);GO:0005634(nucleus);GO:0005737(cytoplasm);GO:0005739(mitochondrion);GO:0005829(cytosol);GO:0006508(proteolysis);GO:0006915(apoptotic process);GO:0006977(DNA damage response, signal transduction by p53 class mediator resulting in cell cycle arrest);GO:0007420(br…	04210(Apoptosis);04210(Apoptosis)	NA	NA	caspase 2 [Source:HGNC Symbol;Acc:HGNC:1503]	0.935385	1.09448	1.42105	5.17796	1.19031	1.70506	0.427447	-1.22618	0.0115096	0.4161	down	yes
ENSG00000101306	MYLK2	ENST00000468730;ENST00000375994	GO:0000166(nucleotide binding);GO:0004672(protein kinase activity);GO:0004674(protein serine/threonine kinase activity);GO:0004683(calmodulin-dependent protein kinase activity);GO:0004687(myosin light chain kinase activity);GO:0005515(protein binding);GO:0005516(calmodulin binding);GO:0005524(ATP binding);GO:0005634(nucleus);GO:0005737(cytoplasm);GO:0006468(protein phosphorylation);GO:0006941(str…	04020(Calcium signaling pathway);04022(cGMP-PKG signaling pathway);04270(Vascular smooth muscle contraction);04371(Apelin signaling pathway);04510(Focal adhesion);04611(Platelet activation);04810(Regulation of actin cytoskeleton);04921(Oxytocin signaling pathway);04971(Gastric acid secretion);04971(Gastric acid secretion)	K00907	EC:2.7.11.18	myosin light chain kinase 2 [Source:HGNC Symbol;Acc:HGNC:16243]	12.1129	12.3413	11.6561	25.3248	17.573	17.7523	0.595387	-0.7481	0.0115486	0.4161	down	no
ENSG00000197063	MAFG	ENST00000357736;ENST00000392366	GO:0000978(RNA polymerase II proximal promoter sequence-specific DNA binding);GO:0000981(DNA-binding transcription factor activity, RNA polymerase II-specific);GO:0001228(DNA-binding transcription activator activity, RNA polymerase II-specific);GO:0001701(in utero embryonic development);GO:0003677(DNA binding);GO:0003700(DNA-binding transcription factor activity);GO:0005515(protein binding);GO:00…	NA	K09037	NA	MAF bZIP transcription factor G [Source:HGNC Symbol;Acc:HGNC:6781]	1.4299	1.28748	1.4342	5.38287	0.741473	4.53512	0.389473	-1.3604	0.0115607	0.4161	down	yes
ENSG00000259305	ZHX1-C8orf76	ENST00000357082;ENST00000622816	GO:0005515(protein binding);GO:0005515(protein binding)	NA	NA	NA	ZHX1-C8orf76 readthrough [Source:HGNC Symbol;Acc:HGNC:42975]	1.37196	0.70374	0.509077	2.17671	2.14389	1.86595	0.417806	-1.25909	0.0115679	0.4161	down	yes
ENSG00000125871	MGME1	ENST00000377710;ENST00000377704;ENST00000377709;ENST00000463219;ENST00000467391	GO:0000002(mitochondrial genome maintenance);GO:0004518(nuclease activity);GO:0004527(exonuclease activity);GO:0005739(mitochondrion);GO:0006264(mitochondrial DNA replication);GO:0006281(DNA repair);GO:0006974(cellular response to DNA damage stimulus);GO:0008297(single-stranded DNA exodeoxyribonuclease activity);GO:0016787(hydrolase activity);GO:0043504(mitochondrial DNA repair);GO:0090305(nuclei…	NA	K19465	EC:3.1.-.-	mitochondrial genome maintenance exonuclease 1 [Source:HGNC Symbol;Acc:HGNC:16205]	18.6977	15.7807	18.0272	10.1593	7.90179	9.83694	1.88206	0.91231	0.0116522	0.417998	up	no
ENSG00000187764	SEMA4D	ENST00000420101;ENST00000450295;ENST00000475255;ENST00000420987;ENST00000339861;ENST00000464051;ENST00000469653;ENST00000486935;ENST00000429836;ENST00000544513;ENST00000492386;ENST00000438547;ENST00000474258;ENST00000455551;ENST00000540183;ENST00000422704	GO:0000122(negative regulation of transcription by RNA polymerase II);GO:0001755(neural crest cell migration);GO:0001934(positive regulation of protein phosphorylation);GO:0004888(transmembrane signaling receptor activity);GO:0005102(signaling receptor binding);GO:0005515(protein binding);GO:0005615(extracellular space);GO:0005886(plasma membrane);GO:0005887(integral component of plasma membrane)…	04360(Axon guidance);04360(Axon guidance)	K06521	NA	semaphorin 4D [Source:HGNC Symbol;Acc:HGNC:10732]	1.76493	1.47757	1.88204	0.352691	1.11295	1.01668	2.06441	1.04573	0.0117818	0.421508	up	yes
ENSG00000141425	RPRD1A	ENST00000399022;ENST00000585953;ENST00000357384;ENST00000590898;ENST00000589050;ENST00000588459;ENST00000588737;ENST00000591994;ENST00000587563;ENST00000592674	GO:0000993(RNA polymerase II complex binding);GO:0005515(protein binding);GO:0005654(nucleoplasm);GO:0016591(RNA polymerase II, holoenzyme);GO:0031124(mRNA 3'-end processing);GO:0042795(snRNA transcription by RNA polymerase II);GO:0070940(dephosphorylation of RNA polymerase II C-terminal domain);GO:0070940(dephosphorylation of RNA polymerase II C-terminal domain)	NA	NA	NA	regulation of nuclear pre-mRNA domain containing 1A [Source:HGNC Symbol;Acc:HGNC:25560]	8.4647	7.42324	8.11826	3.95132	5.54896	1.5209	2.17819	1.12313	0.0118398	0.422446	up	yes
ENSG00000136010	ALDH1L2	ENST00000652515;ENST00000258494;ENST00000550088;ENST00000549335;ENST00000548418	GO:0003824(catalytic activity);GO:0004029(aldehyde dehydrogenase (NAD) activity);GO:0005634(nucleus);GO:0005737(cytoplasm);GO:0005739(mitochondrion);GO:0005759(mitochondrial matrix);GO:0006730(one-carbon metabolic process);GO:0009058(biosynthetic process);GO:0009258(10-formyltetrahydrofolate catabolic process);GO:0016155(formyltetrahydrofolate dehydrogenase activity);GO:0016491(oxidoreductase act…	00670(One carbon pool by folate);00670(One carbon pool by folate)	K00289	EC:1.5.1.6	aldehyde dehydrogenase 1 family member L2 [Source:HGNC Symbol;Acc:HGNC:26777]	0.427969	0.357495	0.418299	0.120833	0.207311	0.216424	2.21049	1.14437	0.0118832	0.4226	up	yes
ENSG00000095637	SORBS1	ENST00000371247;ENST00000649911;ENST00000371227;ENST00000472854	GO:0001725(stress fiber);GO:0003779(actin binding);GO:0005070(SH3/SH2 adaptor activity);GO:0005158(insulin receptor binding);GO:0005515(protein binding);GO:0005634(nucleus);GO:0005737(cytoplasm);GO:0005813(centrosome);GO:0005829(cytosol);GO:0005856(cytoskeleton);GO:0005886(plasma membrane);GO:0005899(insulin receptor complex);GO:0005912(adherens junction);GO:0005913(cell-cell adherens junction);G…	03320(PPAR signaling pathway);04520(Adherens junction);04910(Insulin signaling pathway);04910(Insulin signaling pathway)	K06086	NA	sorbin and SH3 domain containing 1 [Source:HGNC Symbol;Acc:HGNC:14565]	0.134569	0.16293	0.140696	0.0420147	0.0592658	0.0769239	2.45895	1.29804	0.0119078	0.4226	up	yes
ENSG00000106211	HSPB1	ENST00000248553;ENST00000447574;ENST00000429938	GO:0000502(proteasome complex);GO:0001895(retina homeostasis);GO:0001932(regulation of protein phosphorylation);GO:0003723(RNA binding);GO:0005080(protein kinase C binding);GO:0005515(protein binding);GO:0005615(extracellular space);GO:0005634(nucleus);GO:0005737(cytoplasm);GO:0005819(spindle);GO:0005829(cytosol);GO:0005856(cytoskeleton);GO:0005886(plasma membrane);GO:0005925(focal adhesion);GO:0…	04010(MAPK signaling pathway);04370(VEGF signaling pathway);05146(Amoebiasis);05146(Amoebiasis)	K04455	NA	heat shock protein family B (small) member 1 [Source:HGNC Symbol;Acc:HGNC:5246]	647.201	606.93	577.088	438.271	290.319	254.062	1.86355	0.898053	0.012007	0.422985	up	no
ENSG00000150961	SEC24D	ENST00000419654;ENST00000280551;ENST00000511715;ENST00000509818;ENST00000514418;ENST00000502526;ENST00000505134;ENST00000505280;ENST00000502830	GO:0000139(Golgi membrane);GO:0000149(SNARE binding);GO:0001701(in utero embryonic development);GO:0002474(antigen processing and presentation of peptide antigen via MHC class I);GO:0005515(protein binding);GO:0005737(cytoplasm);GO:0005783(endoplasmic reticulum);GO:0005789(endoplasmic reticulum membrane);GO:0005829(cytosol);GO:0006886(intracellular protein transport);GO:0006888(endoplasmic reticu…	04141(Protein processing in endoplasmic reticulum);04141(Protein processing in endoplasmic reticulum)	K14007	NA	SEC24 homolog D, COPII coat complex component [Source:HGNC Symbol;Acc:HGNC:10706]	7.70769	7.2062	8.56583	1.69392	5.27269	5.45632	1.89003	0.91841	0.0120095	0.422985	up	no
ENSG00000134548	SPX	ENST00000535139;ENST00000535033;ENST00000256969;ENST00000543800	GO:0003084(positive regulation of systemic arterial blood pressure);GO:0005179(hormone activity);GO:0005184(neuropeptide hormone activity);GO:0005576(extracellular region);GO:0005615(extracellular space);GO:0005737(cytoplasm);GO:0010459(negative regulation of heart rate);GO:0010469(regulation of signaling receptor activity);GO:0030133(transport vesicle);GO:0031045(dense core granule);GO:0031410(c…	NA	NA	NA	spexin hormone [Source:HGNC Symbol;Acc:HGNC:28139]	0.202529	0.228853	0.21758	0.0786316	0.1113	0.0626918	2.56889	1.36114	0.0120143	0.422985	up	yes
ENSG00000196517	SLC6A9	ENST00000372310;ENST00000489764;ENST00000492434;ENST00000360584;ENST00000372306;ENST00000475075;ENST00000372307;ENST00000466926	GO:0003333(amino acid transmembrane transport);GO:0005283(amino acid:sodium symporter activity);GO:0005328(neurotransmitter:sodium symporter activity);GO:0005886(plasma membrane);GO:0005887(integral component of plasma membrane);GO:0006836(neurotransmitter transport);GO:0006865(amino acid transport);GO:0014069(postsynaptic density);GO:0015187(glycine transmembrane transporter activity);GO:0015293…	04721(Synaptic vesicle cycle);04721(Synaptic vesicle cycle)	NA	NA	solute carrier family 6 member 9 [Source:HGNC Symbol;Acc:HGNC:11056]	5.96214	6.19685	6.36859	3.12086	3.02662	3.83816	1.85542	0.891748	0.0120867	0.424409	up	no
ENSG00000127129	EDN2	ENST00000372587;ENST00000467046;ENST00000460255	GO:0001516(prostaglandin biosynthetic process);GO:0001659(temperature homeostasis);GO:0002690(positive regulation of leukocyte chemotaxis);GO:0003058(hormonal regulation of the force of heart contraction);GO:0003099(positive regulation of the force of heart contraction by chemical signal);GO:0003100(regulation of systemic arterial blood pressure by endothelin);GO:0005179(hormone activity);GO:0005…	04024(cAMP signaling pathway);04080(Neuroactive ligand-receptor interaction);04270(Vascular smooth muscle contraction);04924(Renin secretion);04924(Renin secretion)	K16367	NA	endothelin 2 [Source:HGNC Symbol;Acc:HGNC:3177]	1.41587	1.08989	1.11482	2.77276	2.25719	2.36562	0.489561	-1.03044	0.0121631	0.425189	down	yes
ENSG00000162777	DENND2D	ENST00000369752;ENST00000473682;ENST00000357640;ENST00000468692;ENST00000473822;ENST00000477586;ENST00000463713;ENST00000488786	GO:0005085(guanyl-nucleotide exchange factor activity);GO:0005515(protein binding);GO:0005654(nucleoplasm);GO:0005737(cytoplasm);GO:0005829(cytosol);GO:0017112(Rab guanyl-nucleotide exchange factor activity);GO:0017112(Rab guanyl-nucleotide exchange factor activity)	NA	K20161	NA	DENN domain containing 2D [Source:HGNC Symbol;Acc:HGNC:26192]	2.54165	2.43771	2.41283	4.05168	4.06995	4.6651	0.578115	-0.790572	0.0121901	0.425189	down	no
ENSG00000148468	FAM171A1	ENST00000378116	GO:0016020(membrane);GO:0016021(integral component of membrane)	NA	NA	NA	family with sequence similarity 171 member A1 [Source:HGNC Symbol;Acc:HGNC:23522]	0.271057	0.528577	0.473003	0.737164	1.04925	0.963863	0.462731	-1.11176	0.0122467	0.425189	down	yes
ENSG00000213453	FTH1P3	ENST00000394290	NA	NA	NA	NA	ferritin heavy chain 1 pseudogene 3 [Source:HGNC Symbol;Acc:HGNC:3990]	8.38452	5.12935	5.91951	3.61494	1.53868	2.2789	2.61464	1.38662	0.0122533	0.425189	up	yes
ENSG00000134970	TMED7	ENST00000456936	GO:0000139(Golgi membrane);GO:0005783(endoplasmic reticulum);GO:0005789(endoplasmic reticulum membrane);GO:0005793(endoplasmic reticulum-Golgi intermediate compartment);GO:0005794(Golgi apparatus);GO:0006886(intracellular protein transport);GO:0006888(endoplasmic reticulum to Golgi vesicle-mediated transport);GO:0006890(retrograde vesicle-mediated transport, Golgi to endoplasmic reticulum);GO:000…	NA	K20349	NA	transmembrane p24 trafficking protein 7 [Source:HGNC Symbol;Acc:HGNC:24253]	21.034	18.4089	18.9552	5.11655	10.378	16.2444	1.83995	0.879667	0.0122769	0.425189	up	no
ENSG00000197093	GAL3ST4	ENST00000495882	GO:0001733(galactosylceramide sulfotransferase activity);GO:0005794(Golgi apparatus);GO:0006790(sulfur compound metabolic process);GO:0007267(cell-cell signaling);GO:0009100(glycoprotein metabolic process);GO:0009247(glycolipid biosynthetic process);GO:0009311(oligosaccharide metabolic process);GO:0016020(membrane);GO:0016021(integral component of membrane);GO:0016740(transferase activity);GO:003…	NA	K09677	EC:2.8.2.-	galactose-3-O-sulfotransferase 4 [Source:HGNC Symbol;Acc:HGNC:24145]	0.35124	0.348015	0.291702	0.811963	0.560341	0.842902	0.447343	-1.16055	0.0123061	0.425189	down	yes
ENSG00000116584	ARHGEF2	ENST00000368315;ENST00000470541;ENST00000313667;ENST00000313695;ENST00000361247;ENST00000465079;ENST00000462460;ENST00000470874;ENST00000497907;ENST00000608543;ENST00000470975;ENST00000471589;ENST00000476273;ENST00000474428;ENST00000487755	GO:0000132(establishment of mitotic spindle orientation);GO:0000902(cell morphogenesis);GO:0002102(podosome);GO:0002376(immune system process);GO:0005085(guanyl-nucleotide exchange factor activity);GO:0005089(Rho guanyl-nucleotide exchange factor activity);GO:0005515(protein binding);GO:0005737(cytoplasm);GO:0005794(Golgi apparatus);GO:0005819(spindle);GO:0005829(cytosol);GO:0005856(cytoskeleton)…	04530(Tight junction);05130(Pathogenic Escherichia coli infection);05418(Fluid shear stress and atherosclerosis);05418(Fluid shear stress and atherosclerosis)	K12791	NA	Rho/Rac guanine nucleotide exchange factor 2 [Source:HGNC Symbol;Acc:HGNC:682]	5.39751	4.93701	5.30901	9.76104	6.84245	8.57569	0.621288	-0.686666	0.0123331	0.425189	down	no
ENSG00000124302	CHST8	ENST00000438847;ENST00000591231;ENST00000434302;ENST00000650847	GO:0000139(Golgi membrane);GO:0001537(N-acetylgalactosamine 4-O-sulfotransferase activity);GO:0005794(Golgi apparatus);GO:0005975(carbohydrate metabolic process);GO:0006790(sulfur compound metabolic process);GO:0007417(central nervous system development);GO:0008146(sulfotransferase activity);GO:0016020(membrane);GO:0016021(integral component of membrane);GO:0016051(carbohydrate biosynthetic proce…	NA	K09672	EC:2.8.2.-	carbohydrate sulfotransferase 8 [Source:HGNC Symbol;Acc:HGNC:15993]	2.45046	1.37058	4.01486	7.69128	5.42084	3.67238	0.466853	-1.09896	0.012398	0.425878	down	yes
ENSG00000160072	ATAD3B	ENST00000472194;ENST00000308647;ENST00000485748;ENST00000474481;ENST00000378736	GO:0000166(nucleotide binding);GO:0005524(ATP binding);GO:0005739(mitochondrion);GO:0005743(mitochondrial inner membrane);GO:0005886(plasma membrane);GO:0007005(mitochondrion organization);GO:0008270(zinc ion binding);GO:0016020(membrane);GO:0030667(secretory granule membrane);GO:0043312(neutrophil degranulation);GO:0101003(ficolin-1-rich granule membrane);GO:0101003(ficolin-1-rich granule membra…	NA	K17681	NA	ATPase family, AAA domain containing 3B [Source:HGNC Symbol;Acc:HGNC:24007]	14.2359	13.2832	14.5792	30.206	18.8504	19.5193	0.613896	-0.703934	0.0124173	0.425878	down	no
ENSG00000100994	PYGB	ENST00000216962;ENST00000471359;ENST00000428458	GO:0003824(catalytic activity);GO:0004645(phosphorylase activity);GO:0005515(protein binding);GO:0005576(extracellular region);GO:0005737(cytoplasm);GO:0005975(carbohydrate metabolic process);GO:0005977(glycogen metabolic process);GO:0005980(glycogen catabolic process);GO:0008152(metabolic process);GO:0008184(glycogen phosphorylase activity);GO:0016020(membrane);GO:0016740(transferase activity);G…	00500(Starch and sucrose metabolism);04217(Necroptosis);04910(Insulin signaling pathway);04922(Glucagon signaling pathway);04931(Insulin resistance);04931(Insulin resistance)	K00688	EC:2.4.1.1	glycogen phosphorylase B [Source:HGNC Symbol;Acc:HGNC:9723]	13.5976	13.2729	13.9524	24.1596	19.0305	20.8166	0.637793	-0.648841	0.0125281	0.427075	down	no
ENSG00000227543	SPAG5-AS1	ENST00000584675;ENST00000554154;ENST00000556050;ENST00000424210;ENST00000414744	NA	NA	NA	NA	SPAG5 antisense RNA 1 [Source:HGNC Symbol;Acc:HGNC:41140]	0.453236	0.410749	0.39567	0.194349	0.13774	0.157461	2.57309	1.3635	0.0125431	0.427075	up	yes
ENSG00000182247	UBE2E2	ENST00000335798;ENST00000396703;ENST00000425792;ENST00000427371;ENST00000613545;ENST00000628311	GO:0000166(nucleotide binding);GO:0004842(ubiquitin-protein transferase activity);GO:0005515(protein binding);GO:0005524(ATP binding);GO:0006974(cellular response to DNA damage stimulus);GO:0016567(protein ubiquitination);GO:0016740(transferase activity);GO:0032020(ISG15-protein conjugation);GO:0042296(ISG15 transferase activity);GO:0061631(ubiquitin conjugating enzyme activity);GO:0070534(protei…	04120(Ubiquitin mediated proteolysis);04120(Ubiquitin mediated proteolysis)	K20217	EC:2.3.2.23	ubiquitin conjugating enzyme E2 E2 [Source:HGNC Symbol;Acc:HGNC:12478]	8.50002	8.95516	10.6361	1.68863	5.27683	6.55809	2.07721	1.05465	0.0125487	0.427075	up	yes
ENSG00000125454	SLC25A19	ENST00000442286;ENST00000580994;ENST00000402418;ENST00000375261;ENST00000584438;ENST00000580273;ENST00000579228;ENST00000579207;ENST00000581988;ENST00000583332;ENST00000416858;ENST00000580151;ENST00000582778	GO:0005634(nucleus);GO:0005739(mitochondrion);GO:0005743(mitochondrial inner membrane);GO:0015234(thiamine transmembrane transporter activity);GO:0016020(membrane);GO:0016021(integral component of membrane);GO:0022857(transmembrane transporter activity);GO:0030233(deoxynucleotide transmembrane transporter activity);GO:0030302(deoxynucleotide transport);GO:0030974(thiamine pyrophosphate transmembr…	NA	K15108	NA	solute carrier family 25 member 19 [Source:HGNC Symbol;Acc:HGNC:14409]	16.5402	18.2567	10.2952	25.8434	23.3476	25.499	0.603723	-0.728042	0.0128581	0.43397	down	no
ENSG00000169504	CLIC4	ENST00000374379;ENST00000488683;ENST00000489758;ENST00000497755	GO:0001525(angiogenesis);GO:0001886(endothelial cell morphogenesis);GO:0005244(voltage-gated ion channel activity);GO:0005254(chloride channel activity);GO:0005515(protein binding);GO:0005622(intracellular);GO:0005634(nucleus);GO:0005737(cytoplasm);GO:0005739(mitochondrion);GO:0005813(centrosome);GO:0005815(microtubule organizing center);GO:0005829(cytosol);GO:0005856(cytoskeleton);GO:0005886(pla…	NA	K05024	NA	chloride intracellular channel 4 [Source:HGNC Symbol;Acc:HGNC:13518]	36.6401	32.3078	37.2627	12.426	25.3209	25.0377	1.69167	0.758447	0.0128651	0.43397	up	no
ENSG00000061676	NCKAP1	ENST00000361354;ENST00000493359;ENST00000477988;ENST00000471640;ENST00000495619;ENST00000492058	GO:0000902(cell morphogenesis);GO:0001726(ruffle);GO:0005515(protein binding);GO:0005829(cytosol);GO:0005886(plasma membrane);GO:0005925(focal adhesion);GO:0006915(apoptotic process);GO:0007417(central nervous system development);GO:0010592(positive regulation of lamellipodium assembly);GO:0016020(membrane);GO:0016021(integral component of membrane);GO:0016032(viral process);GO:0016477(cell migra…	04810(Regulation of actin cytoskeleton);04810(Regulation of actin cytoskeleton)	K05750	NA	NCK associated protein 1 [Source:HGNC Symbol;Acc:HGNC:7666]	0.0568673	0.0489155	0.0497974	0.0159595	0.0114607	0.0302555	2.6975	1.43162	0.0128812	0.43397	up	yes
ENSG00000007908	SELE	ENST00000333360;ENST00000461085	GO:0002092(positive regulation of receptor internalization);GO:0002523(leukocyte migration involved in inflammatory response);GO:0004888(transmembrane signaling receptor activity);GO:0005515(protein binding);GO:0005615(extracellular space);GO:0005886(plasma membrane);GO:0005887(integral component of plasma membrane);GO:0005901(caveola);GO:0005905(clathrin-coated pit);GO:0006954(inflammatory respo…	04514(Cell adhesion molecules (CAMs));04668(TNF signaling pathway);04933(AGE-RAGE signaling pathway in diabetic complications);05143(African trypanosomiasis);05144(Malaria);05418(Fluid shear stress and atherosclerosis);05418(Fluid shear stress and atherosclerosis)	K06494	NA	selectin E [Source:HGNC Symbol;Acc:HGNC:10718]	0.204307	0.185015	0.0998332	0	0	0.0853057	5.73414	2.51958	0.0128821	0.43397	up	yes
ENSG00000168061	SAC3D1	ENST00000529996;ENST00000530213;ENST00000533017;ENST00000531072;ENST00000528109;ENST00000398846;ENST00000652489	NA	NA	K16734	NA	SAC3 domain containing 1 [Source:HGNC Symbol;Acc:HGNC:30179]	18.3653	19.8796	17.5019	55.3466	25.4037	22.6786	0.538987	-0.891676	0.0129217	0.4342	down	no
ENSG00000261434	AC021087	ENST00000563761	NA	NA	NA	NA	novel transcript, overlapping LRRC14B	1.01842	1.49813	1.96818	8.35537	2.98769	1.50208	0.349138	-1.51813	0.0131201	0.437248	down	yes
ENSG00000050130	JKAMP	ENST00000554271;ENST00000425728;ENST00000554721;ENST00000616435;ENST00000602482;ENST00000556985;ENST00000555491;ENST00000553647;ENST00000554754;ENST00000553156;ENST00000553941;ENST00000557560;ENST00000356057	GO:0005783(endoplasmic reticulum);GO:0005789(endoplasmic reticulum membrane);GO:0006986(response to unfolded protein);GO:0016020(membrane);GO:0016021(integral component of membrane);GO:0030433(ubiquitin-dependent ERAD pathway);GO:0031625(ubiquitin protein ligase binding);GO:0031625(ubiquitin protein ligase binding)	NA	NA	NA	JNK1/MAPK8 associated membrane protein [Source:HGNC Symbol;Acc:HGNC:20184]	3.9097	6.3404	3.68011	1.07686	2.88827	2.64953	2.10596	1.07448	0.0131437	0.437248	up	yes
ENSG00000177409	SAMD9L	ENST00000318238;ENST00000411955	GO:0005515(protein binding);GO:0005737(cytoplasm);GO:0005768(endosome);GO:0005769(early endosome);GO:0034058(endosomal vesicle fusion);GO:0034058(endosomal vesicle fusion)	NA	NA	NA	sterile alpha motif domain containing 9 like [Source:HGNC Symbol;Acc:HGNC:1349]	1.07495	1.13193	1.26696	0.317686	0.699707	0.640069	2.09588	1.06756	0.0131519	0.437248	up	yes
ENSG00000101126	ADNP	ENST00000396029;ENST00000644386;ENST00000371602;ENST00000642364;ENST00000396032;ENST00000621696	GO:0000981(DNA-binding transcription factor activity, RNA polymerase II-specific);GO:0003676(nucleic acid binding);GO:0003677(DNA binding);GO:0003682(chromatin binding);GO:0005507(copper ion binding);GO:0005515(protein binding);GO:0005615(extracellular space);GO:0005634(nucleus);GO:0005737(cytoplasm);GO:0006357(regulation of transcription by RNA polymerase II);GO:0007614(short-term memory);GO:000…	NA	K22591	NA	activity dependent neuroprotector homeobox [Source:HGNC Symbol;Acc:HGNC:15766]	7.90976	0.214643	10.5419	1.25006	2.09732	0.198363	5.26444	2.39628	0.0132129	0.437248	up	yes
ENSG00000281649	EBLN3P	ENST00000625445;ENST00000625218;ENST00000629870;ENST00000628924;ENST00000631093;ENST00000627197	NA	NA	NA	NA	endogenous Bornavirus-like nucleoprotein 3, pseudogene [Source:HGNC Symbol;Acc:HGNC:50682]	2.55058	2.82803	1.99137	0.0332639	1.53865	0.318628	3.89834	1.96286	0.0132169	0.437248	up	yes
ENSG00000261342	AC006538	ENST00000567905	NA	NA	NA	NA	novel transcript	0.413748	0.569284	0.619387	1.34127	1.27796	0.974475	0.445897	-1.16522	0.013231	0.437248	down	yes
ENSG00000115657	ABCB6	ENST00000265316;ENST00000497882;ENST00000485773;ENST00000443805;ENST00000494639;ENST00000487380;ENST00000492543;ENST00000496984;ENST00000452545;ENST00000417678;ENST00000448398;ENST00000492953	GO:0000139(Golgi membrane);GO:0000166(nucleotide binding);GO:0005524(ATP binding);GO:0005654(nucleoplasm);GO:0005739(mitochondrion);GO:0005740(mitochondrial envelope);GO:0005741(mitochondrial outer membrane);GO:0005768(endosome);GO:0005774(vacuolar membrane);GO:0005783(endoplasmic reticulum);GO:0005789(endoplasmic reticulum membrane);GO:0005794(Golgi apparatus);GO:0005829(cytosol);GO:0005886(plas…	02010(ABC transporters);02010(ABC transporters)	K05661	NA	ATP binding cassette subfamily B member 6 (Langereis blood group) [Source:HGNC Symbol;Acc:HGNC:47]	3.38949	3.67222	3.83552	2.07955	1.54893	1.72864	2.03416	1.02443	0.0132429	0.437248	up	yes
ENSG00000124549	BTN2A3P	ENST00000465856;ENST00000377662;ENST00000466808;ENST00000475151;ENST00000463944	NA	NA	NA	NA	butyrophilin subfamily 2 member A3, pseudogene [Source:HGNC Symbol;Acc:HGNC:13229]	0.330996	0.379896	0.44919	0.133653	0.13067	0.208281	2.45466	1.29552	0.0134249	0.439811	up	yes
ENSG00000272870	AC097534	ENST00000608794;ENST00000651702;ENST00000609900;ENST00000609153;ENST00000608892	NA	NA	NA	NA	novel transcript, antisense to SAP30	0.623626	0.354767	0.422743	0.0414994	0.139342	0.29904	2.91976	1.54585	0.0134342	0.439811	up	yes
ENSG00000116791	CRYZ	ENST00000340866;ENST00000370871;ENST00000492102;ENST00000417775;ENST00000370872;ENST00000441120;ENST00000370870	GO:0003723(RNA binding);GO:0003730(mRNA 3'-UTR binding);GO:0003960(NADPH:quinone reductase activity);GO:0005737(cytoplasm);GO:0005829(cytosol);GO:0007601(visual perception);GO:0008270(zinc ion binding);GO:0016491(oxidoreductase activity);GO:0042178(xenobiotic catabolic process);GO:0051289(protein homotetramerization);GO:0055114(oxidation-reduction process);GO:0070062(extracellular exosome);GO:007…	NA	NA	NA	crystallin zeta [Source:HGNC Symbol;Acc:HGNC:2419]	2.25024	3.03477	3.58661	0.915716	1.75728	1.60854	2.07206	1.05107	0.0134513	0.439811	up	yes
ENSG00000122224	LY9	ENST00000392203;ENST00000368037;ENST00000474998;ENST00000263285;ENST00000368039;ENST00000368035;ENST00000479663	GO:0002250(adaptive immune response);GO:0002376(immune system process);GO:0003674(molecular_function);GO:0005886(plasma membrane);GO:0007155(cell adhesion);GO:0009986(cell surface);GO:0016020(membrane);GO:0016021(integral component of membrane);GO:0032740(positive regulation of interleukin-17 production);GO:0045087(innate immune response);GO:0072540(T-helper 17 cell lineage commitment);GO:0072540…	NA	K06570	NA	lymphocyte antigen 9 [Source:HGNC Symbol;Acc:HGNC:6730]	0.163882	0.126403	0.162003	0.0393623	0.0383817	0.0910451	2.67961	1.42202	0.0134531	0.439811	up	yes
ENSG00000173867	AC013489	ENST00000649547;ENST00000561140	NA	NA	NA	NA	novel transcript	0.47808	0.497764	0.390484	1.64263	0.967749	0.544738	0.433052	-1.20739	0.0135192	0.440886	down	yes
ENSG00000197978	GOLGA6L9	ENST00000618706	GO:0005794(Golgi apparatus)	NA	NA	NA	golgin A6 family-like 9 [Source:HGNC Symbol;Acc:HGNC:37229]	0.288447	0.167358	0.15193	0.0427169	0.0929189	0.0968248	2.61435	1.38645	0.0135778	0.44171	up	yes
ENSG00000125657	TNFSF9	ENST00000245817	GO:0005102(signaling receptor binding);GO:0005125(cytokine activity);GO:0005164(tumor necrosis factor receptor binding);GO:0005515(protein binding);GO:0005615(extracellular space);GO:0005886(plasma membrane);GO:0006915(apoptotic process);GO:0006955(immune response);GO:0007165(signal transduction);GO:0007267(cell-cell signaling);GO:0008283(cell population proliferation);GO:0010469(regulation of si…	04060(Cytokine-cytokine receptor interaction)	K05472	NA	TNF superfamily member 9 [Source:HGNC Symbol;Acc:HGNC:11939]	2.44166	2.90803	2.34669	1.00277	1.18398	1.39129	2.151	1.10501	0.0137809	0.446145	up	yes
ENSG00000134882	UBAC2	ENST00000494576;ENST00000403766;ENST00000474510;ENST00000468067;ENST00000473194;ENST00000355700;ENST00000376440;ENST00000473091	GO:0005515(protein binding);GO:0005783(endoplasmic reticulum);GO:0005789(endoplasmic reticulum membrane);GO:0016020(membrane);GO:0016021(integral component of membrane);GO:0070972(protein localization to endoplasmic reticulum);GO:1904153(negative regulation of retrograde protein transport, ER to cytosol);GO:1904153(negative regulation of retrograde protein transport, ER to cytosol)	NA	NA	NA	UBA domain containing 2 [Source:HGNC Symbol;Acc:HGNC:20486]	1.90965	1.84272	2.12767	5.97496	2.67286	2.97535	0.505889	-0.983107	0.0137813	0.446145	down	no
ENSG00000261067	AC109460	ENST00000569969	NA	NA	NA	NA	novel transcript	4.66335	0.535909	2.41256	0.29286	0.907122	1.28837	3.05898	1.61305	0.0138297	0.446622	up	yes
ENSG00000117569	PTBP2	ENST00000609116;ENST00000460706;ENST00000370197;ENST00000370198;ENST00000476783;ENST00000476419;ENST00000459735;ENST00000462433;ENST00000426398	GO:0003676(nucleic acid binding);GO:0003723(RNA binding);GO:0003729(mRNA binding);GO:0005634(nucleus);GO:0005681(spliceosomal complex);GO:0006376(mRNA splice site selection);GO:0006397(mRNA processing);GO:0008380(RNA splicing);GO:0021510(spinal cord development);GO:0021549(cerebellum development);GO:0030426(growth cone);GO:0033119(negative regulation of RNA splicing);GO:0043025(neuronal cell body…	NA	K14948	NA	polypyrimidine tract binding protein 2 [Source:HGNC Symbol;Acc:HGNC:17662]	0.107278	0.0779613	0.107172	0.190415	0.35516	0.135389	0.429408	-1.21958	0.0139304	0.448344	down	yes
ENSG00000131149	GSE1	ENST00000469381;ENST00000253458;ENST00000495192;ENST00000393243;ENST00000637419;ENST00000471070;ENST00000438180;ENST00000405402;ENST00000479488;ENST00000562659;ENST00000635906;ENST00000496345	GO:0005515(protein binding);GO:0005515(protein binding)	NA	NA	NA	Gse1 coiled-coil protein [Source:HGNC Symbol;Acc:HGNC:28979]	0.323429	0.385251	0.440945	1.58066	0.415792	0.63086	0.437568	-1.19242	0.0139798	0.448344	down	yes
ENSG00000136842	TMOD1	ENST00000259365	GO:0003779(actin binding);GO:0005523(tropomyosin binding);GO:0005737(cytoplasm);GO:0005829(cytosol);GO:0005856(cytoskeleton);GO:0005865(striated muscle thin filament);GO:0005884(actin filament);GO:0006936(muscle contraction);GO:0008180(COP9 signalosome);GO:0008344(adult locomotory behavior);GO:0016020(membrane);GO:0030016(myofibril);GO:0030017(sarcomere);GO:0030049(muscle filament sliding);GO:003…	NA	K10370	NA	tropomodulin 1 [Source:HGNC Symbol;Acc:HGNC:11871]	0.153816	0.0425881	0.149548	0.0189995	1.28783	0.420548	0.200276	-2.31994	0.0140155	0.448344	down	yes
ENSG00000178718	RPP25	ENST00000322177	GO:0000172(ribonuclease MRP complex);GO:0001682(tRNA 5'-leader removal);GO:0003676(nucleic acid binding);GO:0003723(RNA binding);GO:0004526(ribonuclease P activity);GO:0005515(protein binding);GO:0005634(nucleus);GO:0005654(nucleoplasm);GO:0005815(microtubule organizing center);GO:0008033(tRNA processing);GO:0016787(hydrolase activity);GO:0030681(multimeric ribonuclease P complex);GO:0033204(ribo…	03008(Ribosome biogenesis in eukaryotes);03013(RNA transport)	K14525	EC:3.1.26.5	ribonuclease P and MRP subunit p25 [Source:HGNC Symbol;Acc:HGNC:30361]	10.374	11.0237	10.6969	21.9324	15.1839	15.9568	0.604725	-0.725649	0.0140181	0.448344	down	no
ENSG00000234420	ZNF37BP	ENST00000452075;ENST00000452306;ENST00000435805;ENST00000473592	NA	NA	NA	NA	zinc finger protein 37B, pseudogene [Source:HGNC Symbol;Acc:HGNC:13103]	0.35609	0.312828	0.371362	0.0534958	0.254385	0.106858	2.50828	1.3267	0.014208	0.453323	up	yes
ENSG00000145708	CRHBP	ENST00000274368;ENST00000512446;ENST00000514258;ENST00000506501;ENST00000503763	GO:0001963(synaptic transmission, dopaminergic);GO:0002125(maternal aggressive behavior);GO:0005515(protein binding);GO:0005576(extracellular region);GO:0005615(extracellular space);GO:0005634(nucleus);GO:0005767(secondary lysosome);GO:0005771(multivesicular body);GO:0005874(microtubule);GO:0006954(inflammatory response);GO:0007165(signal transduction);GO:0007565(female pregnancy);GO:0007611(lear…	NA	NA	NA	corticotropin releasing hormone binding protein [Source:HGNC Symbol;Acc:HGNC:2356]	0.805667	0.80501	0.837498	0.217	0.417362	0.403412	2.35906	1.23821	0.0143238	0.455923	up	yes
ENSG00000197557	TTC30A	ENST00000355689	GO:0005515(protein binding);GO:0005929(cilium);GO:0030030(cell projection organization);GO:0030992(intraciliary transport particle B);GO:0042073(intraciliary transport);GO:0042995(cell projection)	NA	K19683	NA	tetratricopeptide repeat domain 30A [Source:HGNC Symbol;Acc:HGNC:25853]	0.264969	0.19103	0.364827	0.082809	0.106845	0.138888	2.49839	1.321	0.0144375	0.458443	up	yes
ENSG00000268362	AC092279	ENST00000594934;ENST00000597683	NA	NA	NA	NA	novel transcript	0.745974	0.897431	0.798356	0.228975	0.372401	0.417237	2.39714	1.26132	0.0145915	0.461046	up	yes
ENSG00000197283	SYNGAP1	ENST00000629380;ENST00000646630;ENST00000628646;ENST00000638142;ENST00000636436;ENST00000449372;ENST00000293748;ENST00000636146;ENST00000418600;ENST00000470232	GO:0000165(MAPK cascade);GO:0005096(GTPase activator activity);GO:0005829(cytosol);GO:0005886(plasma membrane);GO:0007165(signal transduction);GO:0007265(Ras protein signal transduction);GO:0007389(pattern specification process);GO:0008542(visual learning);GO:0014069(postsynaptic density);GO:0016020(membrane);GO:0016358(dendrite development);GO:0017124(SH3 domain binding);GO:0043087(regulation of…	04014(Ras signaling pathway);04014(Ras signaling pathway)	K17631	NA	synaptic Ras GTPase activating protein 1 [Source:HGNC Symbol;Acc:HGNC:11497]	0.499153	0.270202	0.724131	1.65522	1.24112	0.499635	0.439781	-1.18514	0.0146233	0.461046	down	yes
ENSG00000211897	IGHG3	ENST00000641136	GO:0016020(membrane);GO:0016021(integral component of membrane)	NA	NA	NA	immunoglobulin heavy constant gamma 3 (G3m marker) [Source:HGNC Symbol;Acc:HGNC:5527]	1.34641	1.08902	1.27932	3.8152	1.7282	2.11559	0.485019	-1.04389	0.0146673	0.461046	down	yes
ENSG00000236946	HNRNPA1P70	ENST00000420836	NA	NA	NA	NA	heterogeneous nuclear ribonucleoprotein A1 pseudogene 70 [Source:HGNC Symbol;Acc:HGNC:48800]	3.92802	3.90586	6.18048	1.07942	2.16844	3.00431	2.24152	1.16448	0.014689	0.461046	up	yes
ENSG00000176973	FAM89B	ENST00000530349;ENST00000449319;ENST00000316409	GO:0001222(transcription corepressor binding);GO:0005737(cytoplasm);GO:0030010(establishment of cell polarity);GO:0030027(lamellipodium);GO:0030335(positive regulation of cell migration);GO:0030512(negative regulation of transforming growth factor beta receptor signaling pathway);GO:0042995(cell projection);GO:0060392(negative regulation of SMAD protein signal transduction);GO:0060392(negative re…	NA	NA	NA	family with sequence similarity 89 member B [Source:HGNC Symbol;Acc:HGNC:16708]	38.6853	46.098	42.5919	82.4205	63.0172	57.0343	0.6291	-0.668638	0.0146932	0.461046	down	no
ENSG00000103264	FBXO31	ENST00000311635;ENST00000569412;ENST00000563956;ENST00000618298;ENST00000636077;ENST00000567622;ENST00000561664	GO:0000209(protein polyubiquitination);GO:0005515(protein binding);GO:0005813(centrosome);GO:0005829(cytosol);GO:0006974(cellular response to DNA damage stimulus);GO:0007049(cell cycle);GO:0016020(membrane);GO:0016021(integral component of membrane);GO:0016567(protein ubiquitination);GO:0019005(SCF ubiquitin ligase complex);GO:0030332(cyclin binding);GO:0031145(anaphase-promoting complex-dependen…	NA	K10308	NA	F-box protein 31 [Source:HGNC Symbol;Acc:HGNC:16510]	0.475641	1.02813	0.668141	0.601258	1.9854	2.65556	0.414311	-1.27121	0.0147501	0.46174	down	yes
ENSG00000099821	POLRMT	ENST00000592633;ENST00000587057;ENST00000588649;ENST00000590573;ENST00000590336;ENST00000589961;ENST00000592863;ENST00000590709	GO:0001018(mitochondrial promoter sequence-specific DNA binding);GO:0003677(DNA binding);GO:0003723(RNA binding);GO:0003899(DNA-directed 5'-3' RNA polymerase activity);GO:0005515(protein binding);GO:0005739(mitochondrion);GO:0005759(mitochondrial matrix);GO:0006351(transcription, DNA-templated);GO:0006390(mitochondrial transcription);GO:0006391(transcription initiation from mitochondrial promoter…	NA	NA	NA	RNA polymerase mitochondrial [Source:HGNC Symbol;Acc:HGNC:9200]	10.7301	10.0432	10.4801	20.6103	13.67	15.5961	0.626618	-0.674342	0.0148346	0.463293	down	no
ENSG00000133794	ARNTL	ENST00000472842;ENST00000389707;ENST00000403482;ENST00000531665;ENST00000485918;ENST00000403290;ENST00000480685;ENST00000401424;ENST00000403510;ENST00000529390;ENST00000534544;ENST00000497429;ENST00000533520;ENST00000534102;ENST00000529825;ENST00000524392	GO:0000976(transcription regulatory region sequence-specific DNA binding);GO:0000978(RNA polymerase II proximal promoter sequence-specific DNA binding);GO:0000980(RNA polymerase II distal enhancer sequence-specific DNA binding);GO:0000981(DNA-binding transcription factor activity, RNA polymerase II-specific);GO:0001228(DNA-binding transcription activator activity, RNA polymerase II-specific);GO:0…	04710(Circadian rhythm);04728(Dopaminergic synapse);04728(Dopaminergic synapse)	NA	NA	aryl hydrocarbon receptor nuclear translocator like [Source:HGNC Symbol;Acc:HGNC:701]	1.00181	0.947252	1.11069	0.240617	0.673101	0.509494	2.14989	1.10427	0.0149674	0.464993	up	yes
ENSG00000205593	DENND6B	ENST00000413817;ENST00000495607;ENST00000433760;ENST00000471942;ENST00000460087	GO:0005085(guanyl-nucleotide exchange factor activity);GO:0005737(cytoplasm);GO:0005768(endosome);GO:0005829(cytosol);GO:0017112(Rab guanyl-nucleotide exchange factor activity);GO:0055037(recycling endosome);GO:0055037(recycling endosome)	NA	NA	NA	DENN domain containing 6B [Source:HGNC Symbol;Acc:HGNC:32690]	3.26481	3.76703	3.33483	8.27912	5.26193	4.67531	0.569086	-0.813281	0.0149845	0.464993	down	no
ENSG00000236782	AL391650	ENST00000448923;ENST00000648649;ENST00000414762	GO:0016020(membrane);GO:0016021(integral component of membrane);GO:0016021(integral component of membrane)	NA	NA	NA	novel protein	1.88613	0.526301	2.30211	3.35841	4.00975	3.36424	0.439281	-1.18678	0.0150165	0.464993	down	yes
ENSG00000101574	METTL4	ENST00000576251;ENST00000574538;ENST00000319888;ENST00000609769;ENST00000574676;ENST00000577166;ENST00000573134	GO:0003676(nucleic acid binding);GO:0005634(nucleus);GO:0008168(methyltransferase activity);GO:0009007(site-specific DNA-methyltransferase (adenine-specific) activity);GO:0016740(transferase activity);GO:0032259(methylation);GO:0032775(DNA methylation on adenine);GO:0032775(DNA methylation on adenine)	NA	NA	NA	methyltransferase like 4 [Source:HGNC Symbol;Acc:HGNC:24726]	4.75736	4.88237	4.88527	1.94445	3.15432	2.80662	1.83736	0.877631	0.0150589	0.464993	up	no
ENSG00000155304	HSPA13	ENST00000285667;ENST00000478035	GO:0000166(nucleotide binding);GO:0005515(protein binding);GO:0005524(ATP binding);GO:0005634(nucleus);GO:0005737(cytoplasm);GO:0005783(endoplasmic reticulum);GO:0005788(endoplasmic reticulum lumen);GO:0006986(response to unfolded protein);GO:0016020(membrane);GO:0016887(ATPase activity);GO:0030433(ubiquitin-dependent ERAD pathway);GO:0030968(endoplasmic reticulum unfolded protein response);GO:00…	NA	K09491	NA	heat shock protein family A (Hsp70) member 13 [Source:HGNC Symbol;Acc:HGNC:11375]	20.7674	20.6755	22.8961	5.82058	15.9127	14.7371	1.76414	0.818969	0.0150861	0.464993	up	no
ENSG00000162522	KIAA1522	ENST00000401073;ENST00000468130	GO:0030154(cell differentiation);GO:0030154(cell differentiation)	NA	NA	NA	KIAA1522 [Source:HGNC Symbol;Acc:HGNC:29301]	6.88298	6.04643	7.31403	3.81703	3.40441	4.06698	1.79329	0.842611	0.0151083	0.464993	up	no
ENSG00000112137	PHACTR1	ENST00000332995;ENST00000379329;ENST00000481706;ENST00000379350;ENST00000379335;ENST00000489548	GO:0003779(actin binding);GO:0004864(protein phosphatase inhibitor activity);GO:0005634(nucleus);GO:0005737(cytoplasm);GO:0005829(cytosol);GO:0008157(protein phosphatase 1 binding);GO:0019888(protein phosphatase regulator activity);GO:0030054(cell junction);GO:0031032(actomyosin structure organization);GO:0031532(actin cytoskeleton reorganization);GO:0032515(negative regulation of phosphoprotein …	NA	NA	NA	phosphatase and actin regulator 1 [Source:HGNC Symbol;Acc:HGNC:20990]	1.75873	1.42966	1.55256	0.851757	0.791782	0.772994	1.96188	0.972235	0.0151537	0.464993	up	no
ENSG00000261236	BOP1	ENST00000569669;ENST00000569403;ENST00000563210;ENST00000569160;ENST00000568812	GO:0000027(ribosomal large subunit assembly);GO:0000448(cleavage in ITS2 between 5.8S rRNA and LSU-rRNA of tricistronic rRNA transcript (SSU-rRNA, 5.8S rRNA, LSU-rRNA));GO:0000463(maturation of LSU-rRNA from tricistronic rRNA transcript (SSU-rRNA, 5.8S rRNA, LSU-rRNA));GO:0000466(maturation of 5.8S rRNA from tricistronic rRNA transcript (SSU-rRNA, 5.8S rRNA, LSU-rRNA));GO:0003723(RNA binding);GO:…	NA	K14824	NA	BOP1 ribosomal biogenesis factor [Source:HGNC Symbol;Acc:HGNC:15519]	43.4262	41.7272	44.1593	98.8042	55.265	56.8806	0.613002	-0.706035	0.015185	0.464993	down	no
ENSG00000137312	FLOT1	ENST00000445853;ENST00000476729;ENST00000376389;ENST00000487376;ENST00000413165;ENST00000454845;ENST00000484168;ENST00000484693;ENST00000416018;ENST00000418160;ENST00000438162;ENST00000470643	GO:0001765(membrane raft assembly);GO:0001819(positive regulation of cytokine production);GO:0001931(uropod);GO:0001934(positive regulation of protein phosphorylation);GO:0002020(protease binding);GO:0002090(regulation of receptor internalization);GO:0005515(protein binding);GO:0005765(lysosomal membrane);GO:0005768(endosome);GO:0005769(early endosome);GO:0005815(microtubule organizing center);GO…	04910(Insulin signaling pathway);04910(Insulin signaling pathway)	K07192	NA	flotillin 1 [Source:HGNC Symbol;Acc:HGNC:3757]	13.6156	19.8765	18.0925	29.7239	27.9796	24.2915	0.629119	-0.668594	0.0152043	0.464993	down	no
ENSG00000019186	CYP24A1	ENST00000395954;ENST00000395955;ENST00000460643;ENST00000216862;ENST00000487593;ENST00000472970	GO:0001649(osteoblast differentiation);GO:0004497(monooxygenase activity);GO:0005506(iron ion binding);GO:0005634(nucleus);GO:0005654(nucleoplasm);GO:0005739(mitochondrion);GO:0005741(mitochondrial outer membrane);GO:0005886(plasma membrane);GO:0006766(vitamin metabolic process);GO:0008403(25-hydroxycholecalciferol-24-hydroxylase activity);GO:0016491(oxidoreductase activity);GO:0016705(oxidoreduc…	00100(Steroid biosynthesis);04928(Parathyroid hormone synthesis, secretion and action);05206(MicroRNAs in cancer);05206(MicroRNAs in cancer)	K07436	EC:1.14.15.16	cytochrome P450 family 24 subfamily A member 1 [Source:HGNC Symbol;Acc:HGNC:2602]	3.06517	2.43859	3.16304	0.754139	1.5515	1.89317	2.06411	1.04552	0.0153034	0.466947	up	yes
ENSG00000251026	LINC02163	ENST00000514769	NA	NA	NA	NA	long intergenic non-protein coding RNA 2163 [Source:HGNC Symbol;Acc:HGNC:53024]	3.2305	2.9795	5.56438	0.814008	1.85827	2.09967	2.46742	1.303	0.0153419	0.467048	up	yes
ENSG00000078589	P2RY10	ENST00000171757;ENST00000544091;ENST00000461541;ENST00000475374	GO:0004930(G protein-coupled receptor activity);GO:0005886(plasma membrane);GO:0005887(integral component of plasma membrane);GO:0007165(signal transduction);GO:0007186(G protein-coupled receptor signaling pathway);GO:0016020(membrane);GO:0016021(integral component of membrane);GO:0035025(positive regulation of Rho protein signal transduction);GO:0035589(G protein-coupled purinergic nucleotide re…	04080(Neuroactive ligand-receptor interaction);04080(Neuroactive ligand-receptor interaction)	K04274	NA	P2Y receptor family member 10 [Source:HGNC Symbol;Acc:HGNC:19906]	0.374217	0.90858	0.908125	0.302308	0.169582	0.343911	2.68561	1.42525	0.0154089	0.468014	up	yes
ENSG00000137745	MMP13	ENST00000260302	GO:0001958(endochondral ossification);GO:0003417(growth plate cartilage development);GO:0004222(metalloendopeptidase activity);GO:0005509(calcium ion binding);GO:0005518(collagen binding);GO:0005576(extracellular region);GO:0005581(collagen trimer);GO:0005615(extracellular space);GO:0006508(proteolysis);GO:0008233(peptidase activity);GO:0008237(metallopeptidase activity);GO:0008270(zinc ion bindi…	04657(IL-17 signaling pathway);04926(Relaxin signaling pathway);04928(Parathyroid hormone synthesis, secretion and action)	K07994	EC:3.4.24.-	matrix metallopeptidase 13 [Source:HGNC Symbol;Acc:HGNC:7159]	3.0694	2.7845	2.93198	0.61539	2.00777	1.43809	2.16334	1.11326	0.0154947	0.469546	up	yes
ENSG00000042286	AIFM2	ENST00000307864;ENST00000613322;ENST00000482166;ENST00000373248	GO:0003677(DNA binding);GO:0004174(electron-transferring-flavoprotein dehydrogenase activity);GO:0005615(extracellular space);GO:0005737(cytoplasm);GO:0005739(mitochondrion);GO:0005741(mitochondrial outer membrane);GO:0005811(lipid droplet);GO:0005829(cytosol);GO:0006915(apoptotic process);GO:0008637(apoptotic mitochondrial changes);GO:0016020(membrane);GO:0016021(integral component of membrane);…	04115(p53 signaling pathway);04115(p53 signaling pathway)	K22745	NA	apoptosis inducing factor, mitochondria associated 2 [Source:HGNC Symbol;Acc:HGNC:21411]	8.22528	7.59869	7.97529	4.75588	4.48762	3.8794	1.81357	0.858831	0.0155502	0.470154	up	no
ENSG00000149792	MRPL49	ENST00000532671;ENST00000279242;ENST00000524482;ENST00000526319;ENST00000526171;ENST00000534078;ENST00000533943;ENST00000528529	GO:0003735(structural constituent of ribosome);GO:0005515(protein binding);GO:0005622(intracellular);GO:0005739(mitochondrion);GO:0005743(mitochondrial inner membrane);GO:0005761(mitochondrial ribosome);GO:0005762(mitochondrial large ribosomal subunit);GO:0005840(ribosome);GO:0006412(translation);GO:0070125(mitochondrial translational elongation);GO:0070126(mitochondrial translational termination…	NA	NA	NA	mitochondrial ribosomal protein L49 [Source:HGNC Symbol;Acc:HGNC:1176]	9.10072	6.07425	9.28199	32.8191	6.99064	12.1811	0.470409	-1.08801	0.0156508	0.471272	down	yes
ENSG00000136270	TBRG4	ENST00000483615;ENST00000495973;ENST00000258770;ENST00000494076;ENST00000361278;ENST00000488222;ENST00000395655;ENST00000478116;ENST00000478532;ENST00000471142;ENST00000461363;ENST00000482285;ENST00000484326;ENST00000482482;ENST00000495078;ENST00000477328	GO:0003723(RNA binding);GO:0004672(protein kinase activity);GO:0005515(protein binding);GO:0005739(mitochondrion);GO:0005759(mitochondrial matrix);GO:0006468(protein phosphorylation);GO:0007050(cell cycle arrest);GO:0008284(positive regulation of cell population proliferation);GO:0016071(mRNA metabolic process);GO:0044528(regulation of mitochondrial mRNA stability);GO:0045333(cellular respiration…	NA	NA	NA	transforming growth factor beta regulator 4 [Source:HGNC Symbol;Acc:HGNC:17443]	15.5556	19.7	17.3012	23.36	28.0852	28.5743	0.656801	-0.606473	0.015665	0.471272	down	no
ENSG00000040933	INPP4A	ENST00000074304;ENST00000409016;ENST00000409540;ENST00000498026;ENST00000468638;ENST00000467042;ENST00000409851	GO:0005515(protein binding);GO:0005737(cytoplasm);GO:0005829(cytosol);GO:0006661(phosphatidylinositol biosynthetic process);GO:0007165(signal transduction);GO:0016311(dephosphorylation);GO:0016316(phosphatidylinositol-3,4-bisphosphate 4-phosphatase activity);GO:0016787(hydrolase activity);GO:0034597(phosphatidylinositol-4,5-bisphosphate 4-phosphatase activity);GO:0036092(phosphatidylinositol-3-ph…	00562(Inositol phosphate metabolism);04070(Phosphatidylinositol signaling system);04070(Phosphatidylinositol signaling system)	K01109	EC:3.1.3.66	inositol polyphosphate-4-phosphatase type I A [Source:HGNC Symbol;Acc:HGNC:6074]	0.618134	2.40855	0.893948	2.14281	2.67441	3.67878	0.461468	-1.1157	0.0156937	0.471272	down	yes
ENSG00000279528	AC115618	ENST00000623114	NA	NA	NA	NA	TEC	2.40497	1.94175	2.22729	5.44962	3.87217	4.8155	0.465012	-1.10466	0.0157978	0.472217	down	yes
ENSG00000135821	GLUL	ENST00000417584;ENST00000331872;ENST00000484996;ENST00000642379;ENST00000491322;ENST00000461447;ENST00000462444;ENST00000475808;ENST00000311223;ENST00000489818;ENST00000339526	GO:0000166(nucleotide binding);GO:0000287(magnesium ion binding);GO:0001504(neurotransmitter uptake);GO:0001525(angiogenesis);GO:0003824(catalytic activity);GO:0004356(glutamate-ammonia ligase activity);GO:0005515(protein binding);GO:0005524(ATP binding);GO:0005634(nucleus);GO:0005737(cytoplasm);GO:0005739(mitochondrion);GO:0005783(endoplasmic reticulum);GO:0005791(rough endoplasmic reticulum);GO…	00220(Arginine biosynthesis);00250(Alanine, aspartate and glutamate metabolism);00630(Glyoxylate and dicarboxylate metabolism);00910(Nitrogen metabolism);04217(Necroptosis);04724(Glutamatergic synapse);04727(GABAergic synapse);04727(GABAergic synapse)	K01915	EC:6.3.1.2	glutamate-ammonia ligase [Source:HGNC Symbol;Acc:HGNC:4341]	3.09087	3.7602	3.9663	1.58277	2.22567	2.20332	1.79937	0.847491	0.0158251	0.472217	up	no
ENSG00000129055	ANAPC13	ENST00000354910;ENST00000514612;ENST00000511751;ENST00000510994;ENST00000503439;ENST00000508755	GO:0005515(protein binding);GO:0005634(nucleus);GO:0005680(anaphase-promoting complex);GO:0007049(cell cycle);GO:0016567(protein ubiquitination);GO:0051301(cell division);GO:0070979(protein K11-linked ubiquitination);GO:0070979(protein K11-linked ubiquitination)	04110(Cell cycle);04114(Oocyte meiosis);04120(Ubiquitin mediated proteolysis);04914(Progesterone-mediated oocyte maturation);04914(Progesterone-mediated oocyte maturation)	K12456	NA	anaphase promoting complex subunit 13 [Source:HGNC Symbol;Acc:HGNC:24540]	8.86353	15.1259	20.6364	24.7166	36.899	19.0583	0.553163	-0.854225	0.0158413	0.472217	down	no
ENSG00000109062	SLC9A3R1	ENST00000413388;ENST00000262613;ENST00000578958;ENST00000583369;ENST00000581356	GO:0001726(ruffle);GO:0003096(renal sodium ion transport);GO:0005102(signaling receptor binding);GO:0005515(protein binding);GO:0005737(cytoplasm);GO:0005886(plasma membrane);GO:0005902(microvillus);GO:0007097(nuclear migration);GO:0007191(adenylate cyclase-activating dopamine receptor signaling pathway);GO:0007605(sensory perception of sound);GO:0008013(beta-catenin binding);GO:0008285(negative …	04530(Tight junction);04928(Parathyroid hormone synthesis, secretion and action);05165(Human papillomavirus infection);05165(Human papillomavirus infection)	K13365	NA	SLC9A3 regulator 1 [Source:HGNC Symbol;Acc:HGNC:11075]	6.74117	7.77276	8.0322	6.80449	36.8718	8.98179	0.428161	-1.22378	0.0158845	0.472217	down	yes
ENSG00000239779	WBP1	ENST00000233615;ENST00000490120;ENST00000470536;ENST00000393972;ENST00000484744;ENST00000428943;ENST00000494741;ENST00000492047;ENST00000473467;ENST00000474185;ENST00000464774;ENST00000466303	GO:0005515(protein binding);GO:0005575(cellular_component);GO:0008150(biological_process);GO:0016020(membrane);GO:0016021(integral component of membrane);GO:0050699(WW domain binding);GO:0050699(WW domain binding)	NA	NA	NA	WW domain binding protein 1 [Source:HGNC Symbol;Acc:HGNC:12737]	11.9382	7.29373	8.81662	4.89363	4.17186	5.2846	1.95459	0.966864	0.0159152	0.472217	up	no
ENSG00000205336	ADGRG1	ENST00000567835;ENST00000568909;ENST00000568908;ENST00000562631;ENST00000568487;ENST00000564907;ENST00000568979;ENST00000562003;ENST00000564783;ENST00000566508;ENST00000567553;ENST00000568791;ENST00000563374;ENST00000561988;ENST00000456916;ENST00000565505;ENST00000565976;ENST00000562558;ENST00000561872	GO:0001525(angiogenesis);GO:0004888(transmembrane signaling receptor activity);GO:0004930(G protein-coupled receptor activity);GO:0005518(collagen binding);GO:0005576(extracellular region);GO:0005886(plasma membrane);GO:0005887(integral component of plasma membrane);GO:0007155(cell adhesion);GO:0007165(signal transduction);GO:0007166(cell surface receptor signaling pathway);GO:0007186(G protein-c…	NA	K08450	NA	adhesion G protein-coupled receptor G1 [Source:HGNC Symbol;Acc:HGNC:4512]	0.836342	0.782029	0.85207	0.108711	0.458892	0.50627	2.3005	1.20195	0.0159617	0.472217	up	yes
ENSG00000175602	CCDC85B	ENST00000312579	GO:0005515(protein binding);GO:0005634(nucleus);GO:0005737(cytoplasm);GO:0005813(centrosome);GO:0005815(microtubule organizing center);GO:0005856(cytoskeleton);GO:0030154(cell differentiation);GO:0030308(negative regulation of cell growth);GO:0040008(regulation of growth);GO:0045599(negative regulation of fat cell differentiation);GO:0045892(negative regulation of transcription, DNA-templated)	NA	K16758	NA	coiled-coil domain containing 85B [Source:HGNC Symbol;Acc:HGNC:24926]	39.5778	39.9706	41.2799	106.281	50.588	50.1076	0.583778	-0.776509	0.0160358	0.472217	down	no
ENSG00000107872	FBXL15	ENST00000369956;ENST00000425536;ENST00000224862;ENST00000457067	GO:0000086(G2/M transition of mitotic cell cycle);GO:0000209(protein polyubiquitination);GO:0004842(ubiquitin-protein transferase activity);GO:0005515(protein binding);GO:0005737(cytoplasm);GO:0005829(cytosol);GO:0006511(ubiquitin-dependent protein catabolic process);GO:0009953(dorsal/ventral pattern formation);GO:0016567(protein ubiquitination);GO:0019005(SCF ubiquitin ligase complex);GO:0030282…	NA	K10281	NA	F-box and leucine rich repeat protein 15 [Source:HGNC Symbol;Acc:HGNC:28155]	3.6679	3.5056	3.2353	9.28125	5.38199	4.89325	0.532242	-0.909845	0.016042	0.472217	down	no
ENSG00000144120	TMEM177	ENST00000401466;ENST00000424086;ENST00000272521;ENST00000496203;ENST00000409951;ENST00000445518	GO:0005515(protein binding);GO:0005739(mitochondrion);GO:0005743(mitochondrial inner membrane);GO:0016020(membrane);GO:0016021(integral component of membrane);GO:0031305(integral component of mitochondrial inner membrane);GO:0031305(integral component of mitochondrial inner membrane)	NA	NA	NA	transmembrane protein 177 [Source:HGNC Symbol;Acc:HGNC:28143]	1.43589	1.05546	1.00114	5.61293	1.20144	1.68311	0.411004	-1.28278	0.0160454	0.472217	down	yes
ENSG00000187556	NANOS3	ENST00000591727;ENST00000339133;ENST00000397555;ENST00000591161	GO:0000932(P-body);GO:0003723(RNA binding);GO:0005515(protein binding);GO:0005634(nucleus);GO:0005737(cytoplasm);GO:0006417(regulation of translation);GO:0007275(multicellular organism development);GO:0007281(germ cell development);GO:0007283(spermatogenesis);GO:0008270(zinc ion binding);GO:0010494(cytoplasmic stress granule);GO:0017148(negative regulation of translation);GO:0030154(cell differen…	NA	K18761	NA	nanos C2HC-type zinc finger 3 [Source:HGNC Symbol;Acc:HGNC:22048]	0.242804	0.785736	0.305201	1.35119	1.12679	1.05335	0.377689	-1.40473	0.0161264	0.473553	down	yes
ENSG00000121104	FAM117A	ENST00000240364;ENST00000509347;ENST00000513602;ENST00000503720;ENST00000514841;ENST00000515240	NA	NA	NA	NA	family with sequence similarity 117 member A [Source:HGNC Symbol;Acc:HGNC:24179]	3.21794	4.24636	3.53858	1.36962	1.94167	2.2969	1.96193	0.972276	0.0162411	0.474234	up	no
ENSG00000186352	ANKRD37	ENST00000335174;ENST00000511393;ENST00000511311;ENST00000507479;ENST00000507753	GO:0005515(protein binding);GO:0005634(nucleus);GO:0005737(cytoplasm);GO:0005739(mitochondrion);GO:0005829(cytosol);GO:0005829(cytosol)	NA	NA	NA	ankyrin repeat domain 37 [Source:HGNC Symbol;Acc:HGNC:29593]	1.80671	1.78484	1.45537	0.549304	0.963921	0.81625	2.16655	1.1154	0.0162608	0.474234	up	yes
ENSG00000151150	ANK3	ENST00000280772;ENST00000460468;ENST00000465749;ENST00000502769;ENST00000489505;ENST00000486349;ENST00000373820;ENST00000469721;ENST00000459732;ENST00000474360;ENST00000513049;ENST00000621739;ENST00000373827;ENST00000355288;ENST00000503366;ENST00000616444;ENST00000612776	GO:0000281(mitotic cytokinesis);GO:0005200(structural constituent of cytoskeleton);GO:0005515(protein binding);GO:0005737(cytoplasm);GO:0005764(lysosome);GO:0005783(endoplasmic reticulum);GO:0005794(Golgi apparatus);GO:0005829(cytosol);GO:0005856(cytoskeleton);GO:0005886(plasma membrane);GO:0005923(bicellular tight junction);GO:0006888(endoplasmic reticulum to Golgi vesicle-mediated transport);GO…	05205(Proteoglycans in cancer);05205(Proteoglycans in cancer)	NA	NA	ankyrin 3 [Source:HGNC Symbol;Acc:HGNC:494]	0.0807402	0.0715265	0.0587752	0.0210458	0.016133	0.0468158	2.51257	1.32916	0.0162733	0.474234	up	yes
ENSG00000107968	MAP3K8	ENST00000263056;ENST00000542547;ENST00000375322;ENST00000375321;ENST00000415139;ENST00000430603;ENST00000413724	GO:0000166(nucleotide binding);GO:0000186(activation of MAPKK activity);GO:0000287(magnesium ion binding);GO:0002376(immune system process);GO:0004672(protein kinase activity);GO:0004674(protein serine/threonine kinase activity);GO:0004709(MAP kinase kinase kinase activity);GO:0005515(protein binding);GO:0005524(ATP binding);GO:0005737(cytoplasm);GO:0005829(cytosol);GO:0006468(protein phosphoryla…	04010(MAPK signaling pathway);04620(Toll-like receptor signaling pathway);04660(T cell receptor signaling pathway);04668(TNF signaling pathway);04668(TNF signaling pathway)	NA	NA	mitogen-activated protein kinase kinase kinase 8 [Source:HGNC Symbol;Acc:HGNC:6860]	3.13669	3.25881	3.03727	0.884679	1.96005	1.82742	2.01893	1.01359	0.0162925	0.474234	up	yes
ENSG00000133687	TMTC1	ENST00000539277;ENST00000256062;ENST00000553189	GO:0000030(mannosyltransferase activity);GO:0004169(dolichyl-phosphate-mannose-protein mannosyltransferase activity);GO:0005515(protein binding);GO:0005783(endoplasmic reticulum);GO:0006396(RNA processing);GO:0006486(protein glycosylation);GO:0016020(membrane);GO:0016021(integral component of membrane);GO:0016740(transferase activity);GO:0035269(protein O-linked mannosylation);GO:0035269(protein …	NA	NA	NA	transmembrane and tetratricopeptide repeat containing 1 [Source:HGNC Symbol;Acc:HGNC:24099]	0.750279	0.689749	0.746763	0.187832	0.44623	0.438518	2.03881	1.02773	0.0165007	0.479242	up	yes
ENSG00000107372	ZFAND5	ENST00000376962;ENST00000488164;ENST00000376960;ENST00000487330;ENST00000471197;ENST00000237937;ENST00000343431;ENST00000376956	GO:0003674(molecular_function);GO:0003677(DNA binding);GO:0005515(protein binding);GO:0005575(cellular_component);GO:0005737(cytoplasm);GO:0008150(biological_process);GO:0008270(zinc ion binding);GO:0046872(metal ion binding);GO:0046872(metal ion binding)	NA	NA	NA	zinc finger AN1-type containing 5 [Source:HGNC Symbol;Acc:HGNC:13008]	17.9846	15.8743	18.1445	6.38492	12.4948	12.512	1.6566	0.728224	0.0165958	0.479584	up	no
ENSG00000183484	GPR132	ENST00000392585;ENST00000329797;ENST00000549990;ENST00000551869;ENST00000539291	GO:0004930(G protein-coupled receptor activity);GO:0005886(plasma membrane);GO:0007165(signal transduction);GO:0007186(G protein-coupled receptor signaling pathway);GO:0016020(membrane);GO:0016021(integral component of membrane);GO:0016021(integral component of membrane)	NA	K08426	NA	G protein-coupled receptor 132 [Source:HGNC Symbol;Acc:HGNC:17482]	0.455226	0.580014	0.603165	0.963035	1.12101	1.10432	0.513869	-0.960526	0.0166422	0.479584	down	no
ENSG00000223960	PRKRA-AS1	ENST00000436616;ENST00000453026;ENST00000454488;ENST00000450044;ENST00000442036;ENST00000420672;ENST00000415236	NA	NA	NA	NA	PRKRA antisense RNA 1 [Source:HGNC Symbol;Acc:HGNC:54059]	3.74621	2.92929	3.28942	1.2982	1.94086	1.86594	1.95199	0.964946	0.0167007	0.479584	up	no
ENSG00000169919	GUSB	ENST00000430730;ENST00000462371;ENST00000447929;ENST00000304895;ENST00000466883;ENST00000465785;ENST00000478118;ENST00000476486;ENST00000475316;ENST00000461622;ENST00000489482;ENST00000446111;ENST00000479038	GO:0004553(hydrolase activity, hydrolyzing O-glycosyl compounds);GO:0004566(beta-glucuronidase activity);GO:0005102(signaling receptor binding);GO:0005576(extracellular region);GO:0005615(extracellular space);GO:0005764(lysosome);GO:0005975(carbohydrate metabolic process);GO:0006027(glycosaminoglycan catabolic process);GO:0008152(metabolic process);GO:0016020(membrane);GO:0016787(hydrolase activi…	00040(Pentose and glucuronate interconversions);00531(Glycosaminoglycan degradation);00860(Porphyrin and chlorophyll metabolism);00983(Drug metabolism - other enzymes);04142(Lysosome);04142(Lysosome)	NA	NA	glucuronidase beta [Source:HGNC Symbol;Acc:HGNC:4696]	21.6281	26.2937	23.5585	35.4895	35.3594	37.4343	0.660124	-0.599192	0.0167225	0.479584	down	no
ENSG00000226287	TMEM191A	ENST00000452055;ENST00000428752;ENST00000445836;ENST00000454833;ENST00000422715;ENST00000450925;ENST00000637163;ENST00000414022;ENST00000436618;ENST00000419950	NA	NA	NA	NA	transmembrane protein 191A (pseudogene) [Source:HGNC Symbol;Acc:HGNC:25317]	1.35059	1.52463	1.50811	3.57514	2.54761	2.32114	0.519113	-0.94588	0.0167274	0.479584	down	no
ENSG00000064393	HIPK2	ENST00000406875;ENST00000428878;ENST00000342645	GO:0000122(negative regulation of transcription by RNA polymerase II);GO:0000166(nucleotide binding);GO:0001102(RNA polymerase II activating transcription factor binding);GO:0001654(eye development);GO:0001934(positive regulation of protein phosphorylation);GO:0003713(transcription coactivator activity);GO:0003714(transcription corepressor activity);GO:0004672(protein kinase activity);GO:0004674(…	04218(Cellular senescence);04218(Cellular senescence)	K08826	EC:2.7.11.1	homeodomain interacting protein kinase 2 [Source:HGNC Symbol;Acc:HGNC:14402]	0.404922	0.31686	0.38242	0.0911027	0.19569	0.233678	2.12155	1.08512	0.0167292	0.479584	up	yes
ENSG00000164362	TERT	ENST00000310581;ENST00000503656;ENST00000460137;ENST00000484238;ENST00000522877	GO:0000049(tRNA binding);GO:0000333(telomerase catalytic core complex);GO:0000723(telomere maintenance);GO:0000781(chromosome, telomeric region);GO:0000783(nuclear telomere cap complex);GO:0000784(nuclear chromosome, telomeric region);GO:0001172(transcription, RNA-templated);GO:0001223(transcription coactivator binding);GO:0003677(DNA binding);GO:0003720(telomerase activity);GO:0003721(telomerase…	05165(Human papillomavirus infection);05166(Human T-cell leukemia virus 1 infection);05200(Pathways in cancer);05225(Hepatocellular carcinoma);05226(Gastric cancer);05226(Gastric cancer)	K11126	EC:2.7.7.49	telomerase reverse transcriptase [Source:HGNC Symbol;Acc:HGNC:11730]	1.1252	0.782888	0.914847	1.93043	1.79403	1.61049	0.529139	-0.918281	0.0167807	0.480021	down	no
ENSG00000144579	CTDSP1	ENST00000273062;ENST00000497677;ENST00000498160;ENST00000431127;ENST00000494067;ENST00000492545;ENST00000482272;ENST00000452977;ENST00000428361	GO:0001933(negative regulation of protein phosphorylation);GO:0004721(phosphoprotein phosphatase activity);GO:0005515(protein binding);GO:0005634(nucleus);GO:0005654(nucleoplasm);GO:0006357(regulation of transcription by RNA polymerase II);GO:0006470(protein dephosphorylation);GO:0008420(RNA polymerase II CTD heptapeptide repeat phosphatase activity);GO:0016311(dephosphorylation);GO:0016787(hydro…	NA	K15731	EC:3.1.3.16	CTD small phosphatase 1 [Source:HGNC Symbol;Acc:HGNC:21614]	1.80401	8.94942	9.25464	16.5498	13.6857	12.3614	0.469708	-1.09017	0.0170821	0.486192	down	yes
ENSG00000169692	AGPAT2	ENST00000472820;ENST00000371694;ENST00000371696;ENST00000470861	GO:0001819(positive regulation of cytokine production);GO:0001961(positive regulation of cytokine-mediated signaling pathway);GO:0003841(1-acylglycerol-3-phosphate O-acyltransferase activity);GO:0005783(endoplasmic reticulum);GO:0005789(endoplasmic reticulum membrane);GO:0005886(plasma membrane);GO:0006629(lipid metabolic process);GO:0006644(phospholipid metabolic process);GO:0006654(phosphatidic…	00561(Glycerolipid metabolism);00564(Glycerophospholipid metabolism);04072(Phospholipase D signaling pathway);04975(Fat digestion and absorption);04975(Fat digestion and absorption)	K13509	EC:2.3.1.51	1-acylglycerol-3-phosphate O-acyltransferase 2 [Source:HGNC Symbol;Acc:HGNC:325]	37.7142	43.8251	40.8972	95.0705	55.3314	51.0933	0.60764	-0.718711	0.0170855	0.486192	down	no
ENSG00000172673	THEMIS	ENST00000630369;ENST00000368248;ENST00000368250;ENST00000434358	GO:0002250(adaptive immune response);GO:0002376(immune system process);GO:0005515(protein binding);GO:0005634(nucleus);GO:0005737(cytoplasm);GO:0005911(cell-cell junction);GO:0007275(multicellular organism development);GO:0008180(COP9 signalosome);GO:0043368(positive T cell selection);GO:0043383(negative T cell selection);GO:0050852(T cell receptor signaling pathway);GO:0050852(T cell receptor si…	NA	NA	NA	thymocyte selection associated [Source:HGNC Symbol;Acc:HGNC:21569]	11.6891	11.6794	13.1209	0.938097	6.25092	8.5748	2.31476	1.21086	0.0171063	0.486192	up	yes
ENSG00000140416	TPM1	ENST00000558264;ENST00000560959;ENST00000404484;ENST00000288398;ENST00000558544;ENST00000334895;ENST00000559281;ENST00000357980;ENST00000558314;ENST00000558910;ENST00000651344;ENST00000558868;ENST00000560131;ENST00000651577;ENST00000561242;ENST00000644204;ENST00000559108;ENST00000558072;ENST00000558400;ENST00000403994;ENST00000651590;ENST00000610733;ENST00000559831;ENST00000358278;ENST00000651622…	GO:0001701(in utero embryonic development);GO:0001725(stress fiber);GO:0003065(positive regulation of heart rate by epinephrine);GO:0003779(actin binding);GO:0005200(structural constituent of cytoskeleton);GO:0005515(protein binding);GO:0005737(cytoplasm);GO:0005829(cytosol);GO:0005856(cytoskeleton);GO:0005862(muscle thin filament tropomyosin);GO:0005884(actin filament);GO:0006936(muscle contract…	04260(Cardiac muscle contraction);04261(Adrenergic signaling in cardiomyocytes);05206(MicroRNAs in cancer);05410(Hypertrophic cardiomyopathy (HCM));05414(Dilated cardiomyopathy (DCM));05414(Dilated cardiomyopathy (DCM))	K10373	NA	tropomyosin 1 [Source:HGNC Symbol;Acc:HGNC:12010]	1.08594	2.1138	1.27227	0.481629	0.9223	0.84424	1.98918	0.992171	0.0171763	0.487008	up	no
ENSG00000204178	MACO1	ENST00000374343;ENST00000399766;ENST00000470035	GO:0003674(molecular_function);GO:0005634(nucleus);GO:0005783(endoplasmic reticulum);GO:0007420(brain development);GO:0016020(membrane);GO:0016021(integral component of membrane);GO:0023041(neuronal signal transduction);GO:0030424(axon);GO:0030867(rough endoplasmic reticulum membrane);GO:0031965(nuclear membrane);GO:0042995(cell projection);GO:0043005(neuron projection);GO:0044306(neuron projecti…	NA	NA	NA	macoilin 1 [Source:HGNC Symbol;Acc:HGNC:25572]	22.8324	18.764	22.3059	9.45339	14.4162	15.2061	1.63535	0.709599	0.0172416	0.487008	up	no
ENSG00000248593	DSTNP2	ENST00000602547	NA	NA	NA	NA	destrin, actin depolymerizing factor pseudogene 2 [Source:HGNC Symbol;Acc:HGNC:34546]	2.6217	2.85894	1.86231	1.06604	1.0205	1.10228	2.30271	1.20333	0.0172451	0.487008	up	yes
ENSG00000140691	ARMC5	ENST00000268314;ENST00000408912;ENST00000457010;ENST00000563544;ENST00000564514;ENST00000570119	GO:0005515(protein binding);GO:0005654(nucleoplasm);GO:0005737(cytoplasm);GO:0005829(cytosol);GO:0005925(focal adhesion);GO:0005925(focal adhesion)	04934(Cushing syndrome);04934(Cushing syndrome)	K22499	NA	armadillo repeat containing 5 [Source:HGNC Symbol;Acc:HGNC:25781]	5.27448	3.02957	3.27245	15.926	3.73292	5.10333	0.467505	-1.09695	0.017334	0.487665	down	yes
ENSG00000239213	NCK1-DT	ENST00000461864;ENST00000470236;ENST00000474250	NA	NA	NA	NA	NCK1 divergent transcript [Source:HGNC Symbol;Acc:HGNC:49645]	3.32594	2.60739	2.51963	0.824829	1.63017	1.54194	2.11486	1.08056	0.0173569	0.487665	up	yes
ENSG00000112144	ICK	ENST00000356971	GO:0000166(nucleotide binding);GO:0000287(magnesium ion binding);GO:0001650(fibrillar center);GO:0004672(protein kinase activity);GO:0004674(protein serine/threonine kinase activity);GO:0005515(protein binding);GO:0005524(ATP binding);GO:0005634(nucleus);GO:0005737(cytoplasm);GO:0005829(cytosol);GO:0005856(cytoskeleton);GO:0005929(cilium);GO:0006468(protein phosphorylation);GO:0007165(signal tran…	NA	K08828	EC:2.7.11.22	intestinal cell kinase [Source:HGNC Symbol;Acc:HGNC:21219]	2.52022	2.27234	2.37847	0.803812	1.52778	1.39904	1.9222	0.94276	0.0173786	0.487665	up	no
ENSG00000157654	PALM2-AKAP2	ENST00000374530	GO:0008360(regulation of cell shape);GO:0016020(membrane)	NA	K16519	NA	PALM2-AKAP2 readthrough [Source:HGNC Symbol;Acc:HGNC:33529]	4.08977	0.074283	0	0.00166832	0.0674468	0.190101	16.064	4.00576	0.0174549	0.487987	up	yes
ENSG00000130675	MNX1	ENST00000252971;ENST00000428439;ENST00000469500;ENST00000605400;ENST00000543409;ENST00000479817	GO:0000981(DNA-binding transcription factor activity, RNA polymerase II-specific);GO:0003677(DNA binding);GO:0003700(DNA-binding transcription factor activity);GO:0005634(nucleus);GO:0005730(nucleolus);GO:0005829(cytosol);GO:0006355(regulation of transcription, DNA-templated);GO:0006357(regulation of transcription by RNA polymerase II);GO:0006959(humoral immune response);GO:0009653(anatomical str…	04950(Maturity onset diabetes of the young);04950(Maturity onset diabetes of the young)	K08025	NA	motor neuron and pancreas homeobox 1 [Source:HGNC Symbol;Acc:HGNC:4979]	2.86232	2.41477	2.73164	3.7078	4.84594	5.50289	0.569748	-0.811604	0.0175259	0.487987	down	no
ENSG00000232320	AC009299	ENST00000482477	NA	NA	NA	NA	matrix-remodelling associated 7 (MXRA7) pseudogene	1.66125	1.61528	0.890867	0.194047	0.589318	0.668555	2.87027	1.52118	0.0175364	0.487987	up	yes
ENSG00000148926	ADM	ENST00000278175;ENST00000528655;ENST00000534464;ENST00000528544;ENST00000530439;ENST00000524948	GO:0001570(vasculogenesis);GO:0001666(response to hypoxia);GO:0001843(neural tube closure);GO:0002026(regulation of the force of heart contraction);GO:0002031(G protein-coupled receptor internalization);GO:0003073(regulation of systemic arterial blood pressure);GO:0005102(signaling receptor binding);GO:0005179(hormone activity);GO:0005576(extracellular region);GO:0005615(extracellular space);GO:0…	04080(Neuroactive ligand-receptor interaction);04270(Vascular smooth muscle contraction);04270(Vascular smooth muscle contraction)	NA	NA	adrenomedullin [Source:HGNC Symbol;Acc:HGNC:259]	9.12899	8.81968	9.83876	4.66492	4.96563	5.37463	1.85186	0.888972	0.0175371	0.487987	up	no
ENSG00000107281	NPDC1	ENST00000371600;ENST00000496498;ENST00000371601;ENST00000485589;ENST00000488145	GO:0005515(protein binding);GO:0005886(plasma membrane);GO:0016020(membrane);GO:0016021(integral component of membrane);GO:0050776(regulation of immune response);GO:0050776(regulation of immune response)	NA	NA	NA	neural proliferation, differentiation and control 1 [Source:HGNC Symbol;Acc:HGNC:7899]	35.0875	33.2816	33.1432	71.1339	44.1929	45.8973	0.629636	-0.667411	0.0175879	0.488369	down	no
ENSG00000134061	CD180	ENST00000256447;ENST00000515027	GO:0002322(B cell proliferation involved in immune response);GO:0002376(immune system process);GO:0005515(protein binding);GO:0005615(extracellular space);GO:0005886(plasma membrane);GO:0006954(inflammatory response);GO:0016020(membrane);GO:0016021(integral component of membrane);GO:0031012(extracellular matrix);GO:0031666(positive regulation of lipopolysaccharide-mediated signaling pathway);GO:0…	NA	K06555	NA	CD180 molecule [Source:HGNC Symbol;Acc:HGNC:6726]	0.0421163	0.0573276	0.10107	0.21398	0.102848	0.19365	0.392795	-1.34815	0.0176244	0.488369	down	yes
ENSG00000225663	MCRIP1	ENST00000574190;ENST00000573478;ENST00000538396;ENST00000576431;ENST00000570507;ENST00000576730;ENST00000576679;ENST00000575061;ENST00000572645;ENST00000455127;ENST00000575090;ENST00000457257	GO:0005515(protein binding);GO:0005634(nucleus);GO:0005737(cytoplasm);GO:0010494(cytoplasmic stress granule);GO:0010717(regulation of epithelial to mesenchymal transition);GO:0010717(regulation of epithelial to mesenchymal transition)	NA	NA	NA	MAPK regulated corepressor interacting protein 1 [Source:HGNC Symbol;Acc:HGNC:28007]	2.28243	1.68892	1.13852	5.36782	2.59991	2.53371	0.486588	-1.03923	0.0179942	0.497577	down	yes
ENSG00000103653	CSK	ENST00000220003;ENST00000567135;ENST00000564216;ENST00000439220;ENST00000569321;ENST00000562066;ENST00000569915;ENST00000563894;ENST00000569462;ENST00000567571;ENST00000568329;ENST00000563010;ENST00000566464	GO:0000166(nucleotide binding);GO:0002250(adaptive immune response);GO:0002376(immune system process);GO:0004672(protein kinase activity);GO:0004713(protein tyrosine kinase activity);GO:0004715(non-membrane spanning protein tyrosine kinase activity);GO:0005515(protein binding);GO:0005524(ATP binding);GO:0005737(cytoplasm);GO:0005829(cytosol);GO:0005886(plasma membrane);GO:0005911(cell-cell juncti…	05120(Epithelial cell signaling in Helicobacter pylori infection);05120(Epithelial cell signaling in Helicobacter pylori infection)	NA	NA	C-terminal Src kinase [Source:HGNC Symbol;Acc:HGNC:2444]	29.7099	29.5331	29.9109	50.4494	44.4117	40.1276	0.660454	-0.59847	0.0180738	0.49874	down	no
ENSG00000188848	BEND4	ENST00000504360;ENST00000502486	NA	NA	NA	NA	BEN domain containing 4 [Source:HGNC Symbol;Acc:HGNC:23815]	0.385657	0.442915	0.384805	0.109379	0.189232	0.267896	2.14186	1.09886	0.018168	0.499275	up	yes
ENSG00000184185	KCNJ12	ENST00000583088	GO:0005242(inward rectifier potassium channel activity);GO:0005244(voltage-gated ion channel activity);GO:0005515(protein binding);GO:0005886(plasma membrane);GO:0006811(ion transport);GO:0006813(potassium ion transport);GO:0006936(muscle contraction);GO:0008016(regulation of heart contraction);GO:0016020(membrane);GO:0016021(integral component of membrane);GO:0031224(intrinsic component of membr…	04725(Cholinergic synapse);04921(Oxytocin signaling pathway)	K05005	NA	potassium voltage-gated channel subfamily J member 12 [Source:HGNC Symbol;Acc:HGNC:6258]	0.218743	0.223426	0.161298	0.359204	0.454841	0.461676	0.47304	-1.07997	0.0181685	0.499275	down	yes
ENSG00000164054	SHISA5	ENST00000494854;ENST00000466424;ENST00000426002;ENST00000486344;ENST00000296444;ENST00000612611;ENST00000619810;ENST00000460758;ENST00000497863	GO:0005515(protein binding);GO:0005634(nucleus);GO:0005635(nuclear envelope);GO:0005783(endoplasmic reticulum);GO:0005788(endoplasmic reticulum lumen);GO:0005789(endoplasmic reticulum membrane);GO:0006915(apoptotic process);GO:0016020(membrane);GO:0016021(integral component of membrane);GO:0031965(nuclear membrane);GO:0042771(intrinsic apoptotic signaling pathway in response to DNA damage by p53 …	04115(p53 signaling pathway);04115(p53 signaling pathway)	K10135	NA	shisa family member 5 [Source:HGNC Symbol;Acc:HGNC:30376]	17.4946	18.5394	17.3835	28.9578	35.0606	20.0853	0.635138	-0.654857	0.018265	0.500891	down	no
ENSG00000063587	ZNF275	ENST00000650114;ENST00000647705;ENST00000370249;ENST00000438239	GO:0000981(DNA-binding transcription factor activity, RNA polymerase II-specific);GO:0003676(nucleic acid binding);GO:0003677(DNA binding);GO:0005634(nucleus);GO:0006357(regulation of transcription by RNA polymerase II);GO:0046872(metal ion binding);GO:0046872(metal ion binding)	05168(Herpes simplex virus 1 infection);05168(Herpes simplex virus 1 infection)	K09228	NA	zinc finger protein 275 [Source:HGNC Symbol;Acc:HGNC:13069]	0.303541	1.07448	0.355214	0.0651422	0.197279	0.363894	2.76735	1.46851	0.0183336	0.501735	up	yes
ENSG00000163126	ANKRD23	ENST00000476975;ENST00000482175;ENST00000418232;ENST00000462692;ENST00000318357	GO:0005515(protein binding);GO:0005634(nucleus);GO:0005654(nucleoplasm);GO:0005829(cytosol);GO:0009612(response to mechanical stimulus);GO:0014704(intercalated disc);GO:0015629(actin cytoskeleton);GO:0030016(myofibril);GO:0031432(titin binding);GO:0031432(titin binding)	NA	K21438	NA	ankyrin repeat domain 23 [Source:HGNC Symbol;Acc:HGNC:24470]	0.847208	1.03641	0.922125	0.39133	0.394884	0.546431	2.10539	1.07409	0.0185125	0.50559	up	yes
ENSG00000267426	AC087289	ENST00000590947;ENST00000593156;ENST00000587556	NA	NA	NA	NA	novel transcript	0.992519	1.41166	0.540136	8.07237	0.916875	0.612756	0.306635	-1.7054	0.0185763	0.506289	down	yes
ENSG00000160293	VAV2	ENST00000371851;ENST00000486113	GO:0001525(angiogenesis);GO:0001784(phosphotyrosine residue binding);GO:0005085(guanyl-nucleotide exchange factor activity);GO:0005089(Rho guanyl-nucleotide exchange factor activity);GO:0005154(epidermal growth factor receptor binding);GO:0005515(protein binding);GO:0005737(cytoplasm);GO:0005829(cytosol);GO:0005886(plasma membrane);GO:0007165(signal transduction);GO:0007186(G protein-coupled rece…	04015(Rap1 signaling pathway);04024(cAMP signaling pathway);04062(Chemokine signaling pathway);04510(Focal adhesion);04650(Natural killer cell mediated cytotoxicity);04660(T cell receptor signaling pathway);04662(B cell receptor signaling pathway);04664(Fc epsilon RI signaling pathway);04666(Fc gamma R-mediated phagocytosis);04670(Leukocyte transendothelial migration);04810(Regulation of actin cy…	K05730	NA	vav guanine nucleotide exchange factor 2 [Source:HGNC Symbol;Acc:HGNC:12658]	1.55226	1.63888	1.7363	2.77183	1.99837	4.33855	0.540957	-0.886414	0.0186958	0.507187	down	no
ENSG00000140983	RHOT2	ENST00000562333;ENST00000315082;ENST00000568950;ENST00000564659;ENST00000569675;ENST00000565004;ENST00000602564;ENST00000566214;ENST00000568636;ENST00000569706;ENST00000562598;ENST00000561711;ENST00000563776;ENST00000562957;ENST00000569358;ENST00000566965;ENST00000561983;ENST00000563637;ENST00000562708;ENST00000570092;ENST00000570280;ENST00000567589;ENST00000569943;ENST00000563134	GO:0000166(nucleotide binding);GO:0003924(GTPase activity);GO:0005509(calcium ion binding);GO:0005515(protein binding);GO:0005525(GTP binding);GO:0005739(mitochondrion);GO:0005741(mitochondrial outer membrane);GO:0005829(cytosol);GO:0005886(plasma membrane);GO:0007005(mitochondrion organization);GO:0007266(Rho protein signal transduction);GO:0010821(regulation of mitochondrion organization);GO:00…	04137(Mitophagy - animal);04137(Mitophagy - animal)	K07871	EC:3.6.5.-	ras homolog family member T2 [Source:HGNC Symbol;Acc:HGNC:21169]	9.7604	8.8017	9.41599	18.4144	13.1206	12.6064	0.633829	-0.657835	0.0187363	0.507187	down	no
ENSG00000108639	SYNGR2	ENST00000225777;ENST00000589168;ENST00000588282;ENST00000592456;ENST00000590201;ENST00000589183;ENST00000589711;ENST00000591770	GO:0005515(protein binding);GO:0005811(lipid droplet);GO:0008021(synaptic vesicle);GO:0016020(membrane);GO:0016021(integral component of membrane);GO:0030054(cell junction);GO:0030659(cytoplasmic vesicle membrane);GO:0030672(synaptic vesicle membrane);GO:0031410(cytoplasmic vesicle);GO:0031594(neuromuscular junction);GO:0045055(regulated exocytosis);GO:0045202(synapse);GO:0048499(synaptic vesicle…	NA	NA	NA	synaptogyrin 2 [Source:HGNC Symbol;Acc:HGNC:11499]	67.5555	30.5618	73.5062	91.9232	93.8685	93.6655	0.614132	-0.70338	0.0187582	0.507187	down	no
ENSG00000284691	AC073111	ENST00000642087;ENST00000641330;ENST00000498682;ENST00000642008;ENST00000641234;ENST00000641717;ENST00000641849	GO:0003676(nucleic acid binding);GO:0003676(nucleic acid binding)	NA	NA	NA	novel zinc finger protein	2.76315	2.82622	2.85681	5.93065	4.41784	4.29523	0.576778	-0.793912	0.0187621	0.507187	down	no
ENSG00000175334	BANF1	ENST00000527348;ENST00000312175;ENST00000445560;ENST00000533166;ENST00000524628;ENST00000528648;ENST00000524663	GO:0000793(condensed chromosome);GO:0003677(DNA binding);GO:0005515(protein binding);GO:0005634(nucleus);GO:0005635(nuclear envelope);GO:0005654(nucleoplasm);GO:0005694(chromosome);GO:0005737(cytoplasm);GO:0005829(cytosol);GO:0007084(mitotic nuclear envelope reassembly);GO:0008022(protein C-terminus binding);GO:0009615(response to virus);GO:0015074(DNA integration);GO:0016032(viral process);GO:00…	NA	K21870	NA	barrier to autointegration factor 1 [Source:HGNC Symbol;Acc:HGNC:17397]	114.545	114.033	116.158	147.992	186.491	176.675	0.674419	-0.568282	0.0189936	0.51153	down	no
ENSG00000137267	TUBB2A	ENST00000333628;ENST00000489942	GO:0000166(nucleotide binding);GO:0000226(microtubule cytoskeleton organization);GO:0000278(mitotic cell cycle);GO:0003924(GTPase activity);GO:0005200(structural constituent of cytoskeleton);GO:0005515(protein binding);GO:0005525(GTP binding);GO:0005634(nucleus);GO:0005737(cytoplasm);GO:0005856(cytoskeleton);GO:0005874(microtubule);GO:0007017(microtubule-based process);GO:0070062(extracellular ex…	04145(Phagosome);04540(Gap junction);05130(Pathogenic Escherichia coli infection);05130(Pathogenic Escherichia coli infection)	K07375	NA	tubulin beta 2A class IIa [Source:HGNC Symbol;Acc:HGNC:12412]	24.3528	22.3358	23.4457	34.7004	35.8092	37.7179	0.648026	-0.625876	0.0189998	0.51153	down	no
ENSG00000197191	CYSRT1	ENST00000409414;ENST00000650725	GO:0070062(extracellular exosome);GO:0070062(extracellular exosome)	NA	NA	NA	cysteine rich tail 1 [Source:HGNC Symbol;Acc:HGNC:30529]	0.722828	0.400436	0.491212	1.10238	1.76551	0.843331	0.435026	-1.20083	0.0190837	0.512749	down	yes
ENSG00000285600	AC023593	ENST00000650122	NA	NA	NA	NA	Novel transcript, antisense to MCM2	7.32332	10.6731	12.4454	13.9058	22.126	15.0258	0.596225	-0.746072	0.0192352	0.515037	down	no
ENSG00000180233	ZNRF2	ENST00000323037;ENST00000459998	GO:0000209(protein polyubiquitination);GO:0005737(cytoplasm);GO:0005764(lysosome);GO:0005765(lysosomal membrane);GO:0005768(endosome);GO:0005829(cytosol);GO:0005886(plasma membrane);GO:0010008(endosome membrane);GO:0016020(membrane);GO:0016567(protein ubiquitination);GO:0016740(transferase activity);GO:0030054(cell junction);GO:0030659(cytoplasmic vesicle membrane);GO:0032991(protein-containing c…	NA	K10694	EC:2.3.2.27	zinc and ring finger 2 [Source:HGNC Symbol;Acc:HGNC:22316]	15.1004	14.0016	13.8503	4.91769	10.7467	9.13415	1.73205	0.792478	0.0192465	0.515037	up	no
ENSG00000203965	EFCAB7	ENST00000371088;ENST00000493605;ENST00000480886;ENST00000496956;ENST00000460678;ENST00000461039	GO:0005509(calcium ion binding);GO:0005886(plasma membrane);GO:0005929(cilium);GO:0016020(membrane);GO:0019898(extrinsic component of membrane);GO:0042307(positive regulation of protein import into nucleus);GO:0042995(cell projection);GO:0045944(positive regulation of transcription by RNA polymerase II);GO:0046872(metal ion binding);GO:0060170(ciliary membrane);GO:0098797(plasma membrane protein …	NA	NA	NA	EF-hand calcium binding domain 7 [Source:HGNC Symbol;Acc:HGNC:29379]	1.4785	1.68716	1.48525	0.274361	0.891372	1.00909	2.13853	1.09662	0.0193388	0.516467	up	yes
ENSG00000095303	PTGS1	ENST00000614910;ENST00000362012;ENST00000540753;ENST00000223423	GO:0001516(prostaglandin biosynthetic process);GO:0001750(photoreceptor outer segment);GO:0004601(peroxidase activity);GO:0004666(prostaglandin-endoperoxide synthase activity);GO:0005737(cytoplasm);GO:0005783(endoplasmic reticulum);GO:0005789(endoplasmic reticulum membrane);GO:0005794(Golgi apparatus);GO:0006629(lipid metabolic process);GO:0006631(fatty acid metabolic process);GO:0006633(fatty ac…	00590(Arachidonic acid metabolism);04611(Platelet activation);04726(Serotonergic synapse);04923(Regulation of lipolysis in adipocytes);04923(Regulation of lipolysis in adipocytes)	K00509	EC:1.14.99.1	prostaglandin-endoperoxide synthase 1 [Source:HGNC Symbol;Acc:HGNC:9604]	1.05468	1.52839	1.61455	0.775994	0.561572	0.636742	2.12612	1.08823	0.0193993	0.517042	up	yes
ENSG00000067082	KLF6	ENST00000497571;ENST00000173785;ENST00000542957;ENST00000469435;ENST00000380946;ENST00000492125;ENST00000461124	GO:0000978(RNA polymerase II proximal promoter sequence-specific DNA binding);GO:0000981(DNA-binding transcription factor activity, RNA polymerase II-specific);GO:0001228(DNA-binding transcription activator activity, RNA polymerase II-specific);GO:0001650(fibrillar center);GO:0003676(nucleic acid binding);GO:0003677(DNA binding);GO:0003690(double-stranded DNA binding);GO:0005515(protein binding);…	NA	NA	NA	Kruppel like factor 6 [Source:HGNC Symbol;Acc:HGNC:2235]	5.03145	4.94209	6.00609	1.62766	3.19175	3.95442	1.82128	0.864954	0.0195299	0.517714	up	no
ENSG00000140470	ADAMTS17	ENST00000268070;ENST00000560486;ENST00000559976;ENST00000561355;ENST00000568565;ENST00000378898	GO:0003676(nucleic acid binding);GO:0004222(metalloendopeptidase activity);GO:0005576(extracellular region);GO:0006508(proteolysis);GO:0008233(peptidase activity);GO:0008237(metallopeptidase activity);GO:0016787(hydrolase activity);GO:0046872(metal ion binding);GO:0046872(metal ion binding)	NA	K08631	EC:3.4.24.-	ADAM metallopeptidase with thrombospondin type 1 motif 17 [Source:HGNC Symbol;Acc:HGNC:17109]	1.33021	1.04892	1.15682	0.486144	0.58296	0.73274	1.96241	0.972623	0.0195554	0.517714	up	no
ENSG00000170396	ZNF804A	ENST00000302277	GO:0003674(molecular_function);GO:0003676(nucleic acid binding);GO:0005634(nucleus);GO:0005737(cytoplasm);GO:0005886(plasma membrane);GO:0010628(positive regulation of gene expression);GO:0010975(regulation of neuron projection development);GO:0010976(positive regulation of neuron projection development);GO:0030424(axon);GO:0030426(growth cone);GO:0043025(neuronal cell body);GO:0043197(dendritic …	NA	NA	NA	zinc finger protein 804A [Source:HGNC Symbol;Acc:HGNC:21711]	0.425072	0.632138	0.627996	0.215918	0.27027	0.26439	2.24521	1.16685	0.0195766	0.517714	up	yes
ENSG00000008394	MGST1	ENST00000396207;ENST00000540056;ENST00000542256;ENST00000535624;ENST00000396210;ENST00000396209;ENST00000543076;ENST00000624056;ENST00000010404;ENST00000537878;ENST00000539708;ENST00000535309;ENST00000536371;ENST00000359720;ENST00000538857;ENST00000540126;ENST00000539036;ENST00000534835;ENST00000538885	GO:0004364(glutathione transferase activity);GO:0004602(glutathione peroxidase activity);GO:0005515(protein binding);GO:0005634(nucleus);GO:0005739(mitochondrion);GO:0005741(mitochondrial outer membrane);GO:0005778(peroxisomal membrane);GO:0005783(endoplasmic reticulum);GO:0005789(endoplasmic reticulum membrane);GO:0005886(plasma membrane);GO:0006749(glutathione metabolic process);GO:0006805(xeno…	00480(Glutathione metabolism);00980(Metabolism of xenobiotics by cytochrome P450);00982(Drug metabolism - cytochrome P450);00983(Drug metabolism - other enzymes);01524(Platinum drug resistance);05200(Pathways in cancer);05204(Chemical carcinogenesis);05225(Hepatocellular carcinoma);05418(Fluid shear stress and atherosclerosis);05418(Fluid shear stress and atherosclerosis)	K00799	EC:2.5.1.18	microsomal glutathione S-transferase 1 [Source:HGNC Symbol;Acc:HGNC:7061]	19.6211	21.3031	19.8759	6.51242	15.8957	13.9605	1.67177	0.74138	0.0195805	0.517714	up	no
ENSG00000135063	FAM189A2	ENST00000303068;ENST00000469179;ENST00000377216;ENST00000455972;ENST00000645516	GO:0003674(molecular_function);GO:0005575(cellular_component);GO:0008150(biological_process);GO:0016020(membrane);GO:0016021(integral component of membrane);GO:0016021(integral component of membrane)	NA	NA	NA	family with sequence similarity 189 member A2 [Source:HGNC Symbol;Acc:HGNC:24820]	0.108248	0.137293	0.162669	0.029632	0.0803342	0.0591725	2.41346	1.2711	0.0196966	0.519748	up	yes
ENSG00000168135	KCNJ4	ENST00000303592	GO:0005242(inward rectifier potassium channel activity);GO:0005244(voltage-gated ion channel activity);GO:0005515(protein binding);GO:0005886(plasma membrane);GO:0006811(ion transport);GO:0006813(potassium ion transport);GO:0008076(voltage-gated potassium channel complex);GO:0016020(membrane);GO:0016021(integral component of membrane);GO:0016323(basolateral plasma membrane);GO:0030054(cell juncti…	04725(Cholinergic synapse);04921(Oxytocin signaling pathway)	K04998	NA	potassium voltage-gated channel subfamily J member 4 [Source:HGNC Symbol;Acc:HGNC:6265]	0.35764	0.510791	0.399933	1.12183	1.00387	0.641176	0.45841	-1.12529	0.0197578	0.520328	down	yes
ENSG00000213885	RPL13AP7	ENST00000425147	NA	NA	NA	NA	ribosomal protein L13a pseudogene 7 [Source:HGNC Symbol;Acc:HGNC:23755]	8.09739	10.7798	7.75298	46.3417	6.63781	13.0436	0.403346	-1.30991	0.0198177	0.520537	down	yes
ENSG00000183199	HSP90AB3P	ENST00000505987	NA	NA	NA	NA	heat shock protein 90 alpha family class B member 3, pseudogene [Source:HGNC Symbol;Acc:HGNC:5259]	3.77242	3.73546	4.20215	1.53401	2.2826	2.18158	1.95226	0.965146	0.0198442	0.520537	up	no
ENSG00000140022	STON2	ENST00000649389;ENST00000555447;ENST00000557055;ENST00000553821;ENST00000555284	GO:0002244(hematopoietic progenitor cell differentiation);GO:0005515(protein binding);GO:0005623(cell);GO:0005730(nucleolus);GO:0005737(cytoplasm);GO:0005829(cytosol);GO:0006897(endocytosis);GO:0008021(synaptic vesicle);GO:0016020(membrane);GO:0030054(cell junction);GO:0030100(regulation of endocytosis);GO:0030136(clathrin-coated vesicle);GO:0036465(synaptic vesicle recycling);GO:0043005(neuron p…	NA	K20067	NA	stonin 2 [Source:HGNC Symbol;Acc:HGNC:30652]	2.48274	1.94998	1.83667	0.109804	1.18739	1.13656	2.57602	1.36514	0.0198856	0.520595	up	yes
ENSG00000133316	WDR74	ENST00000525239;ENST00000453708;ENST00000544831;ENST00000545112;ENST00000529106;ENST00000311713;ENST00000540620;ENST00000542347;ENST00000525752;ENST00000278856;ENST00000541930;ENST00000543688;ENST00000538150;ENST00000536401;ENST00000538277;ENST00000544953	GO:0000176(nuclear exosome (RNase complex));GO:0001825(blastocyst formation);GO:0005515(protein binding);GO:0005634(nucleus);GO:0005730(nucleolus);GO:0006364(rRNA processing);GO:0016070(RNA metabolic process);GO:0030687(preribosome, large subunit precursor);GO:0042273(ribosomal large subunit biogenesis);GO:0042273(ribosomal large subunit biogenesis)	NA	K14841	NA	WD repeat domain 74 [Source:HGNC Symbol;Acc:HGNC:25529]	26.067	27.4782	26.887	63.9988	34.6264	32.7626	0.612173	-0.707988	0.019987	0.522221	down	no
ENSG00000171109	MFN1	ENST00000482661;ENST00000471841;ENST00000467174;ENST00000357390;ENST00000466287;ENST00000489329;ENST00000480636;ENST00000263969	GO:0000166(nucleotide binding);GO:0003924(GTPase activity);GO:0005515(protein binding);GO:0005525(GTP binding);GO:0005737(cytoplasm);GO:0005739(mitochondrion);GO:0005741(mitochondrial outer membrane);GO:0008053(mitochondrial fusion);GO:0016020(membrane);GO:0016021(integral component of membrane);GO:0016236(macroautophagy);GO:0016787(hydrolase activity);GO:0031306(intrinsic component of mitochondr…	04137(Mitophagy - animal);04621(NOD-like receptor signaling pathway);04621(NOD-like receptor signaling pathway)	K21356	EC:3.6.5.-	mitofusin 1 [Source:HGNC Symbol;Acc:HGNC:18262]	11.8353	10.9466	11.6553	5.86878	7.40826	7.84488	1.6304	0.705225	0.0201098	0.524397	up	no
ENSG00000149541	B3GAT3	ENST00000265471;ENST00000531383;ENST00000533303;ENST00000534715;ENST00000532585	GO:0000139(Golgi membrane);GO:0005515(protein binding);GO:0005794(Golgi apparatus);GO:0005801(cis-Golgi network);GO:0006024(glycosaminoglycan biosynthetic process);GO:0006486(protein glycosylation);GO:0015012(heparan sulfate proteoglycan biosynthetic process);GO:0015018(galactosylgalactosylxylosylprotein 3-beta-glucuronosyltransferase activity);GO:0015020(glucuronosyltransferase activity);GO:0016…	00532(Glycosaminoglycan biosynthesis - chondroitin sulfate / dermatan sulfate);00534(Glycosaminoglycan biosynthesis - heparan sulfate / heparin);00534(Glycosaminoglycan biosynthesis - heparan sulfate / heparin)	K10158	EC:2.4.1.135	beta-1,3-glucuronyltransferase 3 [Source:HGNC Symbol;Acc:HGNC:923]	44.2338	68.2875	64.5226	119.729	83.8315	78.2124	0.628322	-0.670423	0.0201607	0.524691	down	no
ENSG00000274026	FAM27E3	ENST00000418795	NA	NA	NA	NA	family with sequence similarity 27 member E3 [Source:HGNC Symbol;Acc:HGNC:28655]	1.02662	1.38042	1.09841	0.594211	0.449	0.401868	2.42578	1.27845	0.0202931	0.527104	up	yes
ENSG00000135241	PNPLA8	ENST00000257694;ENST00000436062;ENST00000476592;ENST00000453144;ENST00000422087;ENST00000483879;ENST00000489738;ENST00000462466	GO:0000139(Golgi membrane);GO:0001516(prostaglandin biosynthetic process);GO:0004622(lysophospholipase activity);GO:0005524(ATP binding);GO:0005737(cytoplasm);GO:0005777(peroxisome);GO:0005778(peroxisomal membrane);GO:0005783(endoplasmic reticulum);GO:0005789(endoplasmic reticulum membrane);GO:0005794(Golgi apparatus);GO:0006629(lipid metabolic process);GO:0006631(fatty acid metabolic process);GO…	NA	K16815	NA	patatin like phospholipase domain containing 8 [Source:HGNC Symbol;Acc:HGNC:28900]	6.24045	5.77047	6.91932	1.47735	4.37374	4.27112	1.87017	0.903168	0.0204476	0.530081	up	no
ENSG00000171456	ASXL1	ENST00000647223;ENST00000542461;ENST00000646367;ENST00000644587;ENST00000644060;ENST00000470145;ENST00000375689;ENST00000642676;ENST00000645337;ENST00000375687;ENST00000644168;ENST00000649901;ENST00000646985;ENST00000651418;ENST00000613218;ENST00000645035;ENST00000619344;ENST00000555343;ENST00000555564;ENST00000497249;ENST00000644615	GO:0000790(nuclear chromatin);GO:0000902(cell morphogenesis);GO:0003007(heart morphogenesis);GO:0003677(DNA binding);GO:0003682(chromatin binding);GO:0003713(transcription coactivator activity);GO:0005515(protein binding);GO:0005634(nucleus);GO:0005654(nucleoplasm);GO:0006325(chromatin organization);GO:0006351(transcription, DNA-templated);GO:0006355(regulation of transcription, DNA-templated);GO…	NA	K11471	NA	ASXL transcriptional regulator 1 [Source:HGNC Symbol;Acc:HGNC:18318]	0.430693	0.546704	0.463012	2.71688	0.399831	0.515841	0.396528	-1.3345	0.0205439	0.530658	down	yes
ENSG00000163884	KLF15	ENST00000296233;ENST00000509675	GO:0000977(RNA polymerase II regulatory region sequence-specific DNA binding);GO:0000978(RNA polymerase II proximal promoter sequence-specific DNA binding);GO:0000981(DNA-binding transcription factor activity, RNA polymerase II-specific);GO:0001228(DNA-binding transcription activator activity, RNA polymerase II-specific);GO:0001678(cellular glucose homeostasis);GO:0003676(nucleic acid binding);GO…	NA	K09210	NA	Kruppel like factor 15 [Source:HGNC Symbol;Acc:HGNC:14536]	4.6194	3.75639	4.39017	1.12089	2.52803	2.8001	1.97952	0.985148	0.0205617	0.530658	up	no
ENSG00000141644	MBD1	ENST00000269468;ENST00000589541;ENST00000591416;ENST00000353909;ENST00000347968;ENST00000592060;ENST00000585672;ENST00000590208;ENST00000589733;ENST00000587605;ENST00000339998;ENST00000591661;ENST00000382948;ENST00000588937;ENST00000398495;ENST00000398488;ENST00000590215;ENST00000589758;ENST00000585595;ENST00000589867;ENST00000269471;ENST00000586118;ENST00000591535;ENST00000586884;ENST00000457839…	GO:0000122(negative regulation of transcription by RNA polymerase II);GO:0000981(DNA-binding transcription factor activity, RNA polymerase II-specific);GO:0003677(DNA binding);GO:0005515(protein binding);GO:0005634(nucleus);GO:0005654(nucleoplasm);GO:0005694(chromosome);GO:0006346(methylation-dependent chromatin silencing);GO:0006366(transcription by RNA polymerase II);GO:0008270(zinc ion binding…	NA	K11589	NA	methyl-CpG binding domain protein 1 [Source:HGNC Symbol;Acc:HGNC:6916]	4.12723	5.3852	4.8967	5.94205	8.53564	8.53987	0.626006	-0.675751	0.0205898	0.530658	down	no
ENSG00000196456	ZNF775	ENST00000329630;ENST00000490973	GO:0000981(DNA-binding transcription factor activity, RNA polymerase II-specific);GO:0003676(nucleic acid binding);GO:0003677(DNA binding);GO:0005634(nucleus);GO:0006357(regulation of transcription by RNA polymerase II);GO:0046872(metal ion binding);GO:0046872(metal ion binding)	NA	NA	NA	zinc finger protein 775 [Source:HGNC Symbol;Acc:HGNC:28501]	3.92648	4.40432	4.35004	10.4884	6.20775	6.16528	0.554682	-0.850266	0.0207024	0.532466	down	no
ENSG00000062822	POLD1	ENST00000440232;ENST00000595904;ENST00000597963;ENST00000596648;ENST00000613923;ENST00000596221;ENST00000599857;ENST00000600859;ENST00000596425;ENST00000644560;ENST00000593887;ENST00000643407;ENST00000600746;ENST00000601098;ENST00000593407	GO:0000109(nucleotide-excision repair complex);GO:0000166(nucleotide binding);GO:0000723(telomere maintenance);GO:0000731(DNA synthesis involved in DNA repair);GO:0000784(nuclear chromosome, telomeric region);GO:0003676(nucleic acid binding);GO:0003677(DNA binding);GO:0003682(chromatin binding);GO:0003684(damaged DNA binding);GO:0003887(DNA-directed DNA polymerase activity);GO:0004518(nuclease ac…	03030(DNA replication);03410(Base excision repair);03420(Nucleotide excision repair);03430(Mismatch repair);03440(Homologous recombination);03440(Homologous recombination)	K02327	EC:2.7.7.7	DNA polymerase delta 1, catalytic subunit [Source:HGNC Symbol;Acc:HGNC:9175]	15.2263	13.3306	14.7161	28.3622	18.0485	20.7712	0.644118	-0.634603	0.0207402	0.532466	down	no
ENSG00000065802	ASB1	ENST00000264607;ENST00000409297;ENST00000469885;ENST00000481566;ENST00000463352;ENST00000491653	GO:0000151(ubiquitin ligase complex);GO:0005515(protein binding);GO:0005829(cytosol);GO:0007275(multicellular organism development);GO:0016567(protein ubiquitination);GO:0030539(male genitalia development);GO:0035556(intracellular signal transduction);GO:0042036(negative regulation of cytokine biosynthetic process);GO:0043687(post-translational protein modification);GO:0061630(ubiquitin protein l…	NA	K10323	NA	ankyrin repeat and SOCS box containing 1 [Source:HGNC Symbol;Acc:HGNC:16011]	1.45806	0.338269	1.54869	0.372446	0.451626	0.545232	2.44286	1.28857	0.0208193	0.533465	up	yes
ENSG00000163219	ARHGAP25	ENST00000409220;ENST00000409202;ENST00000409030;ENST00000497079;ENST00000497259	GO:0001891(phagocytic cup);GO:0005096(GTPase activator activity);GO:0005829(cytosol);GO:0006911(phagocytosis, engulfment);GO:0007015(actin filament organization);GO:0007165(signal transduction);GO:0043547(positive regulation of GTPase activity);GO:0051056(regulation of small GTPase mediated signal transduction);GO:0051058(negative regulation of small GTPase mediated signal transduction);GO:005105…	NA	K20642	NA	Rho GTPase activating protein 25 [Source:HGNC Symbol;Acc:HGNC:28951]	0.221537	0.27807	0.347333	0.11366	0.0706908	0.156676	2.4835	1.31237	0.0208761	0.533888	up	yes
ENSG00000170345	FOS	ENST00000303562;ENST00000555242;ENST00000555347;ENST00000556324;ENST00000555686;ENST00000554617	GO:0000978(RNA polymerase II proximal promoter sequence-specific DNA binding);GO:0000979(RNA polymerase II core promoter sequence-specific DNA binding);GO:0000981(DNA-binding transcription factor activity, RNA polymerase II-specific);GO:0001102(RNA polymerase II activating transcription factor binding);GO:0001228(DNA-binding transcription activator activity, RNA polymerase II-specific);GO:0001661…	01522(Endocrine resistance);04010(MAPK signaling pathway);04024(cAMP signaling pathway);04210(Apoptosis);04380(Osteoclast differentiation);04620(Toll-like receptor signaling pathway);04657(IL-17 signaling pathway);04658(Th1 and Th2 cell differentiation);04659(Th17 cell differentiation);04660(T cell receptor signaling pathway);04662(B cell receptor signaling pathway);04668(TNF signaling pathway);0…	NA	NA	Fos proto-oncogene, AP-1 transcription factor subunit [Source:HGNC Symbol;Acc:HGNC:3796]	1.50377	1.97087	0.985205	0.30955	0.620728	1.04505	2.25778	1.1749	0.0209527	0.533974	up	yes
ENSG00000059145	UNKL	ENST00000397464;ENST00000508903;ENST00000389221;ENST00000248104;ENST00000511095;ENST00000301712;ENST00000382757;ENST00000503648;ENST00000562537;ENST00000513783;ENST00000566707;ENST00000402641;ENST00000515195;ENST00000509981;ENST00000502438;ENST00000403703	GO:0000209(protein polyubiquitination);GO:0004842(ubiquitin-protein transferase activity);GO:0005515(protein binding);GO:0005634(nucleus);GO:0005737(cytoplasm);GO:0005829(cytosol);GO:0016567(protein ubiquitination);GO:0016740(transferase activity);GO:0046872(metal ion binding);GO:0046872(metal ion binding)	NA	K23047	EC:2.3.2.27	unk like zinc finger [Source:HGNC Symbol;Acc:HGNC:14184]	3.08037	2.55603	3.47446	1.68176	1.37605	1.81588	1.8694	0.902575	0.0209599	0.533974	up	no
ENSG00000109270	LAMTOR3	ENST00000499666;ENST00000515100	GO:0000165(MAPK cascade);GO:0000186(activation of MAPKK activity);GO:0005085(guanyl-nucleotide exchange factor activity);GO:0005515(protein binding);GO:0005765(lysosomal membrane);GO:0005768(endosome);GO:0005770(late endosome);GO:0005886(plasma membrane);GO:0005925(focal adhesion);GO:0007050(cell cycle arrest);GO:0010008(endosome membrane);GO:0016020(membrane);GO:0016241(regulation of macroautoph…	04010(MAPK signaling pathway);04150(mTOR signaling pathway);04150(mTOR signaling pathway)	K04370	NA	late endosomal/lysosomal adaptor, MAPK and MTOR activator 3 [Source:HGNC Symbol;Acc:HGNC:15606]	9.07159	3.89699	9.77562	4.02946	3.95616	3.37474	2.00207	1.00149	0.0210032	0.534052	up	yes
ENSG00000238045	AC009133	ENST00000569981;ENST00000569809;ENST00000569039;ENST00000563806	NA	NA	NA	NA	novel transcript, antisense to C16orf53 and MVP	0.159506	1.44209	0.110032	0.0499835	3.86431	6.72665	0.160854	-2.63618	0.0211593	0.536994	down	yes
ENSG00000153303	FRMD1	ENST00000646385;ENST00000358587;ENST00000432403;ENST00000506415	GO:0005856(cytoskeleton);GO:0005856(cytoskeleton)	04390(Hippo signaling pathway);04392(Hippo signaling pathway - multiple species);04392(Hippo signaling pathway - multiple species)	K16821	NA	FERM domain containing 1 [Source:HGNC Symbol;Acc:HGNC:21240]	0.0983137	0.156623	0.121627	0.356065	0.166161	0.303689	0.455934	-1.1331	0.0212085	0.537214	down	yes
ENSG00000164300	SERINC5	ENST00000632581;ENST00000507668;ENST00000502747;ENST00000513907;ENST00000509193;ENST00000512972	GO:0002376(immune system process);GO:0005737(cytoplasm);GO:0005794(Golgi apparatus);GO:0005886(plasma membrane);GO:0006564(L-serine biosynthetic process);GO:0006629(lipid metabolic process);GO:0006658(phosphatidylserine metabolic process);GO:0006665(sphingolipid metabolic process);GO:0008654(phospholipid biosynthetic process);GO:0009597(detection of virus);GO:0016020(membrane);GO:0016021(integral…	NA	NA	NA	serine incorporator 5 [Source:HGNC Symbol;Acc:HGNC:18825]	2.15508	1.76363	2.29044	0.678873	1.4506	1.18767	1.87184	0.904457	0.0214067	0.541203	up	no
ENSG00000100380	ST13	ENST00000216218;ENST00000413424;ENST00000455824;ENST00000480048;ENST00000495652	GO:0005515(protein binding);GO:0005737(cytoplasm);GO:0005829(cytosol);GO:0006457(protein folding);GO:0009617(response to bacterium);GO:0019904(protein domain specific binding);GO:0030544(Hsp70 protein binding);GO:0030674(protein binding, bridging);GO:0032564(dATP binding);GO:0032991(protein-containing complex);GO:0042802(identical protein binding);GO:0044877(protein-containing complex binding);GO…	NA	K09560	NA	ST13, Hsp70 interacting protein [Source:HGNC Symbol;Acc:HGNC:11343]	109.516	114.2	114.771	50.1231	83.472	82.7607	1.56449	0.645695	0.0214652	0.54165	up	no
ENSG00000172296	SPTLC3	ENST00000399002;ENST00000476791;ENST00000434210;ENST00000431275;ENST00000450297	GO:0003824(catalytic activity);GO:0004758(serine C-palmitoyltransferase activity);GO:0005515(protein binding);GO:0005783(endoplasmic reticulum);GO:0005789(endoplasmic reticulum membrane);GO:0006629(lipid metabolic process);GO:0006665(sphingolipid metabolic process);GO:0008483(transaminase activity);GO:0009058(biosynthetic process);GO:0016020(membrane);GO:0016021(integral component of membrane);GO…	00600(Sphingolipid metabolism);04071(Sphingolipid signaling pathway);04071(Sphingolipid signaling pathway)	K00654	EC:2.3.1.50	serine palmitoyltransferase long chain base subunit 3 [Source:HGNC Symbol;Acc:HGNC:16253]	7.57178	7.15224	8.00343	3.48148	4.93923	5.44107	1.63958	0.713323	0.0216315	0.544811	up	no
ENSG00000141456	PELP1	ENST00000572293;ENST00000573523;ENST00000573506;ENST00000436683;ENST00000573242;ENST00000575534;ENST00000574876;ENST00000301396;ENST00000570571;ENST00000570387;ENST00000571347;ENST00000571170	GO:0003682(chromatin binding);GO:0003723(RNA binding);GO:0005515(protein binding);GO:0005634(nucleus);GO:0005654(nucleoplasm);GO:0005730(nucleolus);GO:0005737(cytoplasm);GO:0006364(rRNA processing);GO:0008134(transcription factor binding);GO:0035327(transcriptionally active chromatin);GO:0045944(positive regulation of transcription by RNA polymerase II);GO:0071339(MLL1 complex);GO:0071391(cellula…	NA	K16913	NA	proline, glutamate and leucine rich protein 1 [Source:HGNC Symbol;Acc:HGNC:30134]	12.7995	11.8542	13.3045	30.1814	15.9355	15.5533	0.615503	-0.700162	0.0218503	0.547017	down	no
ENSG00000128626	MRPS12	ENST00000402029;ENST00000308018;ENST00000407800;ENST00000598734	GO:0003723(RNA binding);GO:0003735(structural constituent of ribosome);GO:0005515(protein binding);GO:0005739(mitochondrion);GO:0005743(mitochondrial inner membrane);GO:0005761(mitochondrial ribosome);GO:0005763(mitochondrial small ribosomal subunit);GO:0005840(ribosome);GO:0006412(translation);GO:0015935(small ribosomal subunit);GO:0032543(mitochondrial translation);GO:0070125(mitochondrial tran…	03010(Ribosome);03010(Ribosome)	K02950	NA	mitochondrial ribosomal protein S12 [Source:HGNC Symbol;Acc:HGNC:10380]	31.6709	32.8664	31.4182	65.9968	44.4466	39.7634	0.638823	-0.646511	0.0218588	0.547017	down	no
ENSG00000135390	ATP5MC2	ENST00000495596;ENST00000338662;ENST00000394349;ENST00000549748;ENST00000552242;ENST00000552120	GO:0000276(mitochondrial proton-transporting ATP synthase complex, coupling factor F(o));GO:0005215(transporter activity);GO:0005515(protein binding);GO:0005739(mitochondrion);GO:0005741(mitochondrial outer membrane);GO:0005753(mitochondrial proton-transporting ATP synthase complex);GO:0006754(ATP biosynthetic process);GO:0006811(ion transport);GO:0008289(lipid binding);GO:0015078(proton transmem…	00190(Oxidative phosphorylation);04714(Thermogenesis);05010(Alzheimer disease);05012(Parkinson disease);05016(Huntington disease);05016(Huntington disease)	NA	NA	ATP synthase membrane subunit c locus 2 [Source:HGNC Symbol;Acc:HGNC:842]	58.3338	72.0179	61.0298	126.216	89.4481	79.4256	0.648553	-0.624704	0.0218649	0.547017	down	no
ENSG00000162825	NBPF20	ENST00000369373	GO:0005737(cytoplasm)	NA	NA	NA	NBPF member 20 [Source:HGNC Symbol;Acc:HGNC:32000]	0.345353	0.348807	0.381603	0.111791	0.221493	0.211111	1.97607	0.982632	0.0219443	0.547017	up	no
ENSG00000064489	BORCS8-MEF2B	ENST00000602804;ENST00000514819;ENST00000602438;ENST00000444486;ENST00000630940;ENST00000602276;ENST00000354191;ENST00000602689	GO:0000790(nuclear chromatin);GO:0000977(RNA polymerase II regulatory region sequence-specific DNA binding);GO:0000978(RNA polymerase II proximal promoter sequence-specific DNA binding);GO:0003677(DNA binding);GO:0005634(nucleus);GO:0042826(histone deacetylase binding);GO:0045944(positive regulation of transcription by RNA polymerase II);GO:0046983(protein dimerization activity);GO:0046983(protei…	04022(cGMP-PKG signaling pathway);04371(Apelin signaling pathway);04371(Apelin signaling pathway)	K09261	NA	BORCS8-MEF2B readthrough [Source:HGNC Symbol;Acc:HGNC:39979]	1.87128	0.496137	1.48805	3.75162	2.88115	1.88999	0.452372	-1.14442	0.0219487	0.547017	down	yes
ENSG00000154001	PPP2R5E	ENST00000555899;ENST00000337537;ENST00000553266;ENST00000556878	GO:0000159(protein phosphatase type 2A complex);GO:0005515(protein binding);GO:0005634(nucleus);GO:0005737(cytoplasm);GO:0005829(cytosol);GO:0006470(protein dephosphorylation);GO:0007165(signal transduction);GO:0019888(protein phosphatase regulator activity);GO:0031952(regulation of protein autophosphorylation);GO:0043666(regulation of phosphoprotein phosphatase activity);GO:0072542(protein phosp…	03015(mRNA surveillance pathway);04071(Sphingolipid signaling pathway);04114(Oocyte meiosis);04151(PI3K-Akt signaling pathway);04152(AMPK signaling pathway);04261(Adrenergic signaling in cardiomyocytes);04728(Dopaminergic synapse);05165(Human papillomavirus infection);05165(Human papillomavirus infection)	NA	NA	protein phosphatase 2 regulatory subunit B'epsilon [Source:HGNC Symbol;Acc:HGNC:9313]	4.9381	4.34736	5.00248	1.46212	1.88489	4.3609	1.85367	0.890387	0.0220097	0.547017	up	no
ENSG00000145029	NICN1	ENST00000273598;ENST00000436744;ENST00000422593;ENST00000461015;ENST00000497742;ENST00000494057	GO:0005634(nucleus);GO:0005654(nucleoplasm);GO:0005874(microtubule);GO:0005874(microtubule)	NA	K16607	NA	nicolin 1 [Source:HGNC Symbol;Acc:HGNC:18317]	0.961111	0.695049	1.90712	0.0480718	0.557712	0.628405	2.88714	1.52964	0.0220243	0.547017	up	yes
ENSG00000167881	SRP68	ENST00000539137;ENST00000592704;ENST00000307877;ENST00000588643;ENST00000588736;ENST00000591272;ENST00000602720;ENST00000629930;ENST00000586859;ENST00000587864;ENST00000585539;ENST00000590833;ENST00000542536	GO:0003723(RNA binding);GO:0005047(signal recognition particle binding);GO:0005515(protein binding);GO:0005634(nucleus);GO:0005730(nucleolus);GO:0005737(cytoplasm);GO:0005783(endoplasmic reticulum);GO:0005786(signal recognition particle, endoplasmic reticulum targeting);GO:0005829(cytosol);GO:0005840(ribosome);GO:0005925(focal adhesion);GO:0006614(SRP-dependent cotranslational protein targeting t…	03060(Protein export);03060(Protein export)	K03107	NA	signal recognition particle 68 [Source:HGNC Symbol;Acc:HGNC:11302]	8.2121	8.71322	10.8632	15.8564	19.7179	9.30282	0.619212	-0.691495	0.0220488	0.547017	down	no
ENSG00000131797	CLUHP3	ENST00000562354;ENST00000411844;ENST00000254109;ENST00000525610;ENST00000563678;ENST00000431761	NA	NA	NA	NA	clustered mitochondria homolog pseudogene 3 [Source:HGNC Symbol;Acc:HGNC:28447]	0.110675	0.313687	0.104864	0.432459	0.454405	0.377541	0.418557	-1.2565	0.0221547	0.548618	down	yes
ENSG00000173153	ESRRA	ENST00000000442;ENST00000405666;ENST00000406310;ENST00000545035;ENST00000468670;ENST00000467987	GO:0000122(negative regulation of transcription by RNA polymerase II);GO:0000978(RNA polymerase II proximal promoter sequence-specific DNA binding);GO:0000981(DNA-binding transcription factor activity, RNA polymerase II-specific);GO:0001227(DNA-binding transcription repressor activity, RNA polymerase II-specific);GO:0001228(DNA-binding transcription activator activity, RNA polymerase II-specific)…	NA	K08552	NA	estrogen related receptor alpha [Source:HGNC Symbol;Acc:HGNC:3471]	11.332	14.7246	15.4752	23.3807	29.8693	14.7828	0.610466	-0.712016	0.0223103	0.55095	down	no
ENSG00000228395	AL356481	ENST00000434999;ENST00000426704	NA	NA	NA	NA	novel transcript	0.479279	1.15407	0.703982	0.146236	0.310603	0.408081	2.70237	1.43423	0.0223942	0.55095	up	yes
ENSG00000210176	MT-TH	ENST00000387441	NA	NA	NA	NA	mitochondrially encoded tRNA-His (CAU/C) [Source:HGNC Symbol;Acc:HGNC:7487]	29.0655	18.6333	23.1717	181.998	14.8949	21.7619	0.32412	-1.6254	0.0224072	0.55095	down	yes
ENSG00000003402	CFLAR	ENST00000309955;ENST00000461422;ENST00000395148;ENST00000341222;ENST00000490965;ENST00000423241;ENST00000460961;ENST00000443227;ENST00000440180;ENST00000461820;ENST00000457277;ENST00000470664;ENST00000342795;ENST00000462763;ENST00000470178;ENST00000494258;ENST00000479953;ENST00000417748;ENST00000441224;ENST00000433445;ENST00000474842;ENST00000340870	GO:0001666(response to hypoxia);GO:0002020(protease binding);GO:0004197(cysteine-type endopeptidase activity);GO:0005123(death receptor binding);GO:0005515(protein binding);GO:0005737(cytoplasm);GO:0005829(cytosol);GO:0006508(proteolysis);GO:0006915(apoptotic process);GO:0007519(skeletal muscle tissue development);GO:0008047(enzyme activator activity);GO:0008234(cysteine-type peptidase activity);…	04064(NF-kappa B signaling pathway);04140(Autophagy - animal);04210(Apoptosis);04217(Necroptosis);04668(TNF signaling pathway);05142(Chagas disease (American trypanosomiasis));05160(Hepatitis C);05160(Hepatitis C)	K04724	NA	CASP8 and FADD like apoptosis regulator [Source:HGNC Symbol;Acc:HGNC:1876]	1.3111	0.951229	0.781049	0.455209	0.563304	0.629376	1.84683	0.885052	0.0224149	0.55095	up	no
ENSG00000198720	ANKRD13B	ENST00000394859;ENST00000487527;ENST00000578943;ENST00000579719;ENST00000493506;ENST00000488766;ENST00000578811	GO:0002091(negative regulation of receptor internalization);GO:0005515(protein binding);GO:0005737(cytoplasm);GO:0005768(endosome);GO:0005769(early endosome);GO:0005770(late endosome);GO:0005886(plasma membrane);GO:0016020(membrane);GO:0043231(intracellular membrane-bounded organelle);GO:0048471(perinuclear region of cytoplasm);GO:0140036(ubiquitin-dependent protein binding);GO:0140036(ubiquitin-…	NA	K21437	NA	ankyrin repeat domain 13B [Source:HGNC Symbol;Acc:HGNC:26363]	1.06544	1.86344	1.25805	2.97884	2.17075	2.71039	0.53269	-0.908633	0.022531	0.552781	down	no
ENSG00000130810	PPAN	ENST00000253107;ENST00000393793;ENST00000486482;ENST00000444703;ENST00000466025;ENST00000468881;ENST00000430370	GO:0000027(ribosomal large subunit assembly);GO:0003723(RNA binding);GO:0005634(nucleus);GO:0005730(nucleolus);GO:0030687(preribosome, large subunit precursor);GO:0030687(preribosome, large subunit precursor)	NA	K14859	NA	peter pan homolog [Source:HGNC Symbol;Acc:HGNC:9227]	27.4854	30.7348	32.9475	67.3238	35.3927	42.704	0.626924	-0.673637	0.022581	0.552985	down	no
ENSG00000141574	SECTM1	ENST00000269389;ENST00000582290	GO:0005125(cytokine activity);GO:0005576(extracellular region);GO:0005615(extracellular space);GO:0005794(Golgi apparatus);GO:0005886(plasma membrane);GO:0006955(immune response);GO:0007498(mesoderm development);GO:0010469(regulation of signaling receptor activity);GO:0016020(membrane);GO:0016021(integral component of membrane);GO:0043123(positive regulation of I-kappaB kinase/NF-kappaB signaling…	NA	NA	NA	secreted and transmembrane 1 [Source:HGNC Symbol;Acc:HGNC:10707]	0.777723	0.473755	0.47982	1.28882	1.1888	0.953795	0.504545	-0.986946	0.0228256	0.556962	down	no
ENSG00000181291	TMEM132E	ENST00000631683;ENST00000321639;ENST00000577271	GO:0016020(membrane);GO:0016021(integral component of membrane);GO:0016021(integral component of membrane)	NA	K17599	NA	transmembrane protein 132E [Source:HGNC Symbol;Acc:HGNC:26991]	0.260343	0.217556	0.27897	0.101041	1.3223	0.721825	0.352825	-1.50298	0.0228273	0.556962	down	yes
ENSG00000106992	AK1	ENST00000644144;ENST00000373156;ENST00000550143	GO:0000166(nucleotide binding);GO:0001520(outer dense fiber);GO:0004017(adenylate kinase activity);GO:0004550(nucleoside diphosphate kinase activity);GO:0005524(ATP binding);GO:0005737(cytoplasm);GO:0005829(cytosol);GO:0005886(plasma membrane);GO:0006139(nucleobase-containing compound metabolic process);GO:0006165(nucleoside diphosphate phosphorylation);GO:0006172(ADP biosynthetic process);GO:000…	00230(Purine metabolism);00730(Thiamine metabolism);00730(Thiamine metabolism)	NA	NA	adenylate kinase 1 [Source:HGNC Symbol;Acc:HGNC:361]	1.88394	3.31141	2.16486	5.59617	4.34822	3.84408	0.533794	-0.905644	0.0228753	0.557108	down	no
ENSG00000179104	TMTC2	ENST00000321196;ENST00000549919;ENST00000548305	GO:0000030(mannosyltransferase activity);GO:0004169(dolichyl-phosphate-mannose-protein mannosyltransferase activity);GO:0005515(protein binding);GO:0005783(endoplasmic reticulum);GO:0005789(endoplasmic reticulum membrane);GO:0006486(protein glycosylation);GO:0016020(membrane);GO:0016021(integral component of membrane);GO:0016740(transferase activity);GO:0035269(protein O-linked mannosylation);GO:…	NA	NA	NA	transmembrane and tetratricopeptide repeat containing 2 [Source:HGNC Symbol;Acc:HGNC:25440]	0.14002	0.133938	0.186509	0.0481193	0.0675807	0.0797393	2.35606	1.23638	0.0229347	0.557533	up	yes
ENSG00000164077	MON1A	ENST00000455683;ENST00000645862;ENST00000296473;ENST00000486107;ENST00000493206;ENST00000473451;ENST00000483022;ENST00000642691	GO:0005085(guanyl-nucleotide exchange factor activity);GO:0005515(protein binding);GO:0005829(cytosol);GO:0009306(protein secretion);GO:0035658(Mon1-Ccz1 complex);GO:0035658(Mon1-Ccz1 complex)	NA	K20195	NA	MON1 homolog A, secretory trafficking associated [Source:HGNC Symbol;Acc:HGNC:28207]	3.43875	3.88682	3.30712	7.14491	4.68951	5.59028	0.610208	-0.712627	0.0229816	0.55765	down	no
ENSG00000107789	MINPP1	ENST00000371996;ENST00000371994;ENST00000536010	GO:0001503(ossification);GO:0003993(acid phosphatase activity);GO:0004446(inositol-hexakisphosphate phosphatase activity);GO:0005783(endoplasmic reticulum);GO:0005788(endoplasmic reticulum lumen);GO:0006470(protein dephosphorylation);GO:0006797(polyphosphate metabolic process);GO:0016311(dephosphorylation);GO:0016787(hydrolase activity);GO:0016791(phosphatase activity);GO:0030282(bone mineralizat…	00010(Glycolysis / Gluconeogenesis);00562(Inositol phosphate metabolism);00562(Inositol phosphate metabolism)	K03103	3.1.3.80;EC:3.1.3.62	multiple inositol-polyphosphate phosphatase 1 [Source:HGNC Symbol;Acc:HGNC:7102]	5.25959	4.75923	6.00591	1.55475	3.43003	3.48495	1.892	0.919912	0.0230313	0.557838	up	no
ENSG00000284976	BX255925	ENST00000645271	GO:0016020(membrane);GO:0016021(integral component of membrane)	NA	NA	NA	novel RING finger protein	9.37073	6.91733	7.51152	19.9181	10.7259	11.3276	0.567041	-0.818474	0.0231714	0.55934	down	no
ENSG00000122126	OCRL	ENST00000371113;ENST00000357121;ENST00000463271;ENST00000486673;ENST00000646010	GO:0001701(in utero embryonic development);GO:0001750(photoreceptor outer segment);GO:0004439(phosphatidylinositol-4,5-bisphosphate 5-phosphatase activity);GO:0005096(GTPase activator activity);GO:0005515(protein binding);GO:0005634(nucleus);GO:0005737(cytoplasm);GO:0005768(endosome);GO:0005769(early endosome);GO:0005794(Golgi apparatus);GO:0005795(Golgi stack);GO:0005798(Golgi-associated vesicle…	00562(Inositol phosphate metabolism);04070(Phosphatidylinositol signaling system);04070(Phosphatidylinositol signaling system)	K01099	EC:3.1.3.36	OCRL, inositol polyphosphate-5-phosphatase [Source:HGNC Symbol;Acc:HGNC:8108]	0.501826	0.627448	1.09353	2.60074	0.833955	1.28486	0.470977	-1.08627	0.0231777	0.55934	down	yes
ENSG00000170606	HSPA4	ENST00000304858;ENST00000615899;ENST00000514825	GO:0000166(nucleotide binding);GO:0005515(protein binding);GO:0005524(ATP binding);GO:0005634(nucleus);GO:0005737(cytoplasm);GO:0005829(cytosol);GO:0006986(response to unfolded protein);GO:0045040(protein insertion into mitochondrial outer membrane);GO:0051131(chaperone-mediated protein complex assembly);GO:0070062(extracellular exosome);GO:0070062(extracellular exosome)	04530(Tight junction);04612(Antigen processing and presentation);04612(Antigen processing and presentation)	K09489	NA	heat shock protein family A (Hsp70) member 4 [Source:HGNC Symbol;Acc:HGNC:5237]	58.731	58.473	62.4383	31.3239	42.0269	42.9413	1.54475	0.627375	0.0232658	0.560449	up	no
ENSG00000130489	SCO2	ENST00000395693;ENST00000252785	GO:0001654(eye development);GO:0005507(copper ion binding);GO:0005515(protein binding);GO:0005739(mitochondrion);GO:0005743(mitochondrial inner membrane);GO:0005759(mitochondrial matrix);GO:0006825(copper ion transport);GO:0006878(cellular copper ion homeostasis);GO:0008535(respiratory chain complex IV assembly);GO:0015035(protein disulfide oxidoreductase activity);GO:0016020(membrane);GO:0016021…	05230(Central carbon metabolism in cancer);05230(Central carbon metabolism in cancer)	K07152	NA	SCO2, cytochrome c oxidase assembly protein [Source:HGNC Symbol;Acc:HGNC:10604]	5.84738	8.60649	7.74379	9.92744	15.6806	14.4002	0.554826	-0.849892	0.0235295	0.564795	down	no
ENSG00000117632	STMN1	ENST00000465604;ENST00000485226;ENST00000426559;ENST00000455785;ENST00000399728;ENST00000446334;ENST00000513116;ENST00000374291	GO:0000281(mitotic cytokinesis);GO:0005515(protein binding);GO:0005622(intracellular);GO:0005737(cytoplasm);GO:0005829(cytosol);GO:0005856(cytoskeleton);GO:0005874(microtubule);GO:0007019(microtubule depolymerization);GO:0007052(mitotic spindle organization);GO:0007165(signal transduction);GO:0007275(multicellular organism development);GO:0007399(nervous system development);GO:0007409(axonogenesi…	04010(MAPK signaling pathway);05206(MicroRNAs in cancer);05206(MicroRNAs in cancer)	NA	NA	stathmin 1 [Source:HGNC Symbol;Acc:HGNC:6510]	36.3182	59.2481	60.2104	22.0402	34.9942	38.7255	1.62674	0.701986	0.0235532	0.564795	up	no
ENSG00000163930	BAP1	ENST00000296288;ENST00000460680;ENST00000478368;ENST00000470173;ENST00000471532;ENST00000466093;ENST00000490917;ENST00000490804;ENST00000615113	GO:0001558(regulation of cell growth);GO:0003682(chromatin binding);GO:0004843(thiol-dependent ubiquitin-specific protease activity);GO:0005515(protein binding);GO:0005622(intracellular);GO:0005634(nucleus);GO:0005654(nucleoplasm);GO:0005737(cytoplasm);GO:0005829(cytosol);GO:0006325(chromatin organization);GO:0006464(cellular protein modification process);GO:0006508(proteolysis);GO:0006511(ubiqui…	NA	K08588	EC:3.4.19.12	BRCA1 associated protein 1 [Source:HGNC Symbol;Acc:HGNC:950]	5.77021	10.6968	6.32087	14.6179	10.9374	12.3246	0.601583	-0.733165	0.0235739	0.564795	down	no
ENSG00000256552	AC092745	ENST00000411880;ENST00000537764	NA	NA	NA	NA	ribosomal protein S24 (RPS24) pseudogene	1.07468	1.13221	0.53166	2.13668	1.66917	2.33583	0.445897	-1.16522	0.0237035	0.56651	down	yes
ENSG00000189046	ALKBH2	ENST00000536358;ENST00000343075;ENST00000429722;ENST00000619381;ENST00000536242;ENST00000536720;ENST00000543444;ENST00000440112	GO:0005634(nucleus);GO:0005654(nucleoplasm);GO:0006281(DNA repair);GO:0006307(DNA dealkylation involved in DNA repair);GO:0006974(cellular response to DNA damage stimulus);GO:0008198(ferrous iron binding);GO:0015630(microtubule cytoskeleton);GO:0016491(oxidoreductase activity);GO:0016706(2-oxoglutarate-dependent dioxygenase activity);GO:0035511(oxidative DNA demethylation);GO:0043734(DNA-N1-methy…	NA	K10859	EC:1.14.11.33	alkB homolog 2, alpha-ketoglutarate dependent dioxygenase [Source:HGNC Symbol;Acc:HGNC:32487]	6.35737	6.48054	6.18577	7.87101	15.021	9.91118	0.579934	-0.786039	0.0237308	0.56651	down	no
ENSG00000186480	INSIG1	ENST00000340368;ENST00000476756;ENST00000342407;ENST00000425172;ENST00000468307;ENST00000344756	GO:0005515(protein binding);GO:0005783(endoplasmic reticulum);GO:0005789(endoplasmic reticulum membrane);GO:0006629(lipid metabolic process);GO:0006641(triglyceride metabolic process);GO:0006695(cholesterol biosynthetic process);GO:0006991(response to sterol depletion);GO:0008202(steroid metabolic process);GO:0008203(cholesterol metabolic process);GO:0010894(negative regulation of steroid biosynt…	NA	NA	NA	insulin induced gene 1 [Source:HGNC Symbol;Acc:HGNC:6083]	105.505	103.001	103.998	55.8299	75.7695	70.8427	1.54367	0.626365	0.0239202	0.569046	up	no
ENSG00000260032	NORAD	ENST00000565493	NA	NA	NA	NA	non-coding RNA activated by DNA damage [Source:HGNC Symbol;Acc:HGNC:44311]	31.0721	28.3224	34.3839	13.5006	21.5395	24.3065	1.58018	0.66009	0.0239228	0.569046	up	no
ENSG00000106976	DNM1	ENST00000627543;ENST00000630850;ENST00000463998;ENST00000628346;ENST00000475805;ENST00000636201;ENST00000372923;ENST00000625457;ENST00000341179;ENST00000636280	GO:0000166(nucleotide binding);GO:0001917(photoreceptor inner segment);GO:0002031(G protein-coupled receptor internalization);GO:0003723(RNA binding);GO:0003924(GTPase activity);GO:0005515(protein binding);GO:0005525(GTP binding);GO:0005634(nucleus);GO:0005654(nucleoplasm);GO:0005737(cytoplasm);GO:0005794(Golgi apparatus);GO:0005856(cytoskeleton);GO:0005874(microtubule);GO:0005886(plasma membrane…	04072(Phospholipase D signaling pathway);04144(Endocytosis);04721(Synaptic vesicle cycle);04961(Endocrine and other factor-regulated calcium reabsorption);05100(Bacterial invasion of epithelial cells);05100(Bacterial invasion of epithelial cells)	K01528	EC:3.6.5.5	dynamin 1 [Source:HGNC Symbol;Acc:HGNC:2972]	0.187852	0.209301	0.22381	0.525376	0.330992	0.345128	0.516825	-0.952252	0.0240271	0.56955	down	no
ENSG00000276529	AP001505	ENST00000616815	NA	NA	NA	NA	novel transcript	32.3245	22.245	23.6884	77.1441	33.3512	35.2658	0.536891	-0.897299	0.0240978	0.56955	down	no
ENSG00000261371	PECAM1	ENST00000563924;ENST00000569530;ENST00000563523	GO:0001525(angiogenesis);GO:0001886(endothelial cell morphogenesis);GO:0002576(platelet degranulation);GO:0005515(protein binding);GO:0005615(extracellular space);GO:0005737(cytoplasm);GO:0005886(plasma membrane);GO:0006909(phagocytosis);GO:0007155(cell adhesion);GO:0007156(homophilic cell adhesion via plasma membrane adhesion molecules);GO:0007159(leukocyte cell-cell adhesion);GO:0007165(signal …	04514(Cell adhesion molecules (CAMs));04670(Leukocyte transendothelial migration);05144(Malaria);05418(Fluid shear stress and atherosclerosis);05418(Fluid shear stress and atherosclerosis)	NA	NA	platelet and endothelial cell adhesion molecule 1 [Source:HGNC Symbol;Acc:HGNC:8823]	0.281505	0.432072	0.332655	0.0876246	0.0668591	0.266053	2.48785	1.3149	0.0241031	0.56955	up	yes
ENSG00000130939	UBE4B	ENST00000343090;ENST00000377153;ENST00000488228;ENST00000462658;ENST00000253251;ENST00000475795;ENST00000487244;ENST00000465408;ENST00000466379	GO:0000151(ubiquitin ligase complex);GO:0000209(protein polyubiquitination);GO:0003222(ventricular trabecula myocardium morphogenesis);GO:0004842(ubiquitin-protein transferase activity);GO:0005515(protein binding);GO:0005524(ATP binding);GO:0005634(nucleus);GO:0005737(cytoplasm);GO:0006511(ubiquitin-dependent protein catabolic process);GO:0006513(protein monoubiquitination);GO:0008626(granzyme-me…	04120(Ubiquitin mediated proteolysis);04141(Protein processing in endoplasmic reticulum);04141(Protein processing in endoplasmic reticulum)	K10597	EC:2.3.2.27	ubiquitination factor E4B [Source:HGNC Symbol;Acc:HGNC:12500]	7.85778	6.72531	7.65484	1.45619	3.21953	6.9579	1.91152	0.934722	0.0241156	0.56955	up	no
ENSG00000121274	TENT4B	ENST00000436909;ENST00000562717;ENST00000357464;ENST00000561678	GO:0003677(DNA binding);GO:0003723(RNA binding);GO:0003887(DNA-directed DNA polymerase activity);GO:0004652(polynucleotide adenylyltransferase activity);GO:0005515(protein binding);GO:0005634(nucleus);GO:0005730(nucleolus);GO:0005737(cytoplasm);GO:0006364(rRNA processing);GO:0006378(mRNA polyadenylation);GO:0006397(mRNA processing);GO:0007049(cell cycle);GO:0010587(miRNA catabolic process);GO:001…	03018(RNA degradation);03018(RNA degradation)	K03514	EC:2.7.7.19	terminal nucleotidyltransferase 4B [Source:HGNC Symbol;Acc:HGNC:30758]	0.43067	0.485628	0.626414	0.112075	4.72558	0.811135	0.273105	-1.87247	0.0243022	0.572936	down	yes
ENSG00000104529	EEF1D	ENST00000532741;ENST00000529007;ENST00000526838;ENST00000317198;ENST00000533833;ENST00000529516;ENST00000524624;ENST00000442189;ENST00000530848;ENST00000527741;ENST00000529272;ENST00000531621;ENST00000528610;ENST00000534377;ENST00000534380;ENST00000395119;ENST00000526786;ENST00000530445;ENST00000529576;ENST00000531931;ENST00000525261;ENST00000528519;ENST00000525223;ENST00000530109;ENST00000532543…	GO:0001650(fibrillar center);GO:0003677(DNA binding);GO:0003746(translation elongation factor activity);GO:0005515(protein binding);GO:0005634(nucleus);GO:0005737(cytoplasm);GO:0005783(endoplasmic reticulum);GO:0005829(cytosol);GO:0005853(eukaryotic translation elongation factor 1 complex);GO:0006412(translation);GO:0006414(translational elongation);GO:0008135(translation factor activity, RNA bin…	NA	K15410	NA	eukaryotic translation elongation factor 1 delta [Source:HGNC Symbol;Acc:HGNC:3211]	38.3619	42.4872	40.3901	98.5432	46.8145	50.3553	0.619474	-0.690884	0.0244821	0.576154	down	no
ENSG00000169213	RAB3B	ENST00000371655	GO:0000166(nucleotide binding);GO:0003924(GTPase activity);GO:0005515(protein binding);GO:0005525(GTP binding);GO:0005737(cytoplasm);GO:0005768(endosome);GO:0005794(Golgi apparatus);GO:0005829(cytosol);GO:0005886(plasma membrane);GO:0006886(intracellular protein transport);GO:0006904(vesicle docking involved in exocytosis);GO:0008021(synaptic vesicle);GO:0009306(protein secretion);GO:0015031(prot…	NA	K06108	NA	RAB3B, member RAS oncogene family [Source:HGNC Symbol;Acc:HGNC:9778]	0.1206	0.100493	0.132974	0.051679	0.065322	0.030833	2.39503	1.26004	0.0245613	0.576994	up	yes
ENSG00000187608	ISG15	ENST00000649529;ENST00000624652;ENST00000379389;ENST00000624697	GO:0002376(immune system process);GO:0005515(protein binding);GO:0005576(extracellular region);GO:0005654(nucleoplasm);GO:0005737(cytoplasm);GO:0005829(cytosol);GO:0009617(response to bacterium);GO:0016032(viral process);GO:0019941(modification-dependent protein catabolic process);GO:0019985(translesion synthesis);GO:0030501(positive regulation of bone mineralization);GO:0031386(protein tag);GO:0…	04622(RIG-I-like receptor signaling pathway);05165(Human papillomavirus infection);05169(Epstein-Barr virus infection);05169(Epstein-Barr virus infection)	K12159	NA	ISG15 ubiquitin-like modifier [Source:HGNC Symbol;Acc:HGNC:4053]	28.5675	35.8694	32.0416	74.5065	48.2474	37.3018	0.602781	-0.730295	0.0246675	0.578026	down	no
ENSG00000100029	PES1	ENST00000488719;ENST00000335214;ENST00000354694;ENST00000402284;ENST00000441668;ENST00000405677;ENST00000477762;ENST00000406208;ENST00000402281;ENST00000433575;ENST00000467368;ENST00000492986;ENST00000466614	GO:0000463(maturation of LSU-rRNA from tricistronic rRNA transcript (SSU-rRNA, 5.8S rRNA, LSU-rRNA));GO:0000466(maturation of 5.8S rRNA from tricistronic rRNA transcript (SSU-rRNA, 5.8S rRNA, LSU-rRNA));GO:0000793(condensed chromosome);GO:0003723(RNA binding);GO:0005515(protein binding);GO:0005634(nucleus);GO:0005654(nucleoplasm);GO:0005694(chromosome);GO:0005730(nucleolus);GO:0005829(cytosol);GO…	NA	K14843	NA	pescadillo ribosomal biogenesis factor 1 [Source:HGNC Symbol;Acc:HGNC:8848]	38.0286	44.6082	45.2474	82.9922	52.5278	58.7753	0.658195	-0.603413	0.0246923	0.578026	down	no
ENSG00000157873	TNFRSF14	ENST00000466750;ENST00000355716;ENST00000434817;ENST00000463471;ENST00000435221;ENST00000482602;ENST00000482074;ENST00000496064;ENST00000442392;ENST00000409119;ENST00000480305;ENST00000463835;ENST00000471768	GO:0001618(virus receptor activity);GO:0002250(adaptive immune response);GO:0002376(immune system process);GO:0002741(positive regulation of cytokine secretion involved in immune response);GO:0005031(tumor necrosis factor-activated receptor activity);GO:0005515(protein binding);GO:0005886(plasma membrane);GO:0006955(immune response);GO:0007166(cell surface receptor signaling pathway);GO:0009897(e…	04060(Cytokine-cytokine receptor interaction);05168(Herpes simplex virus 1 infection);05168(Herpes simplex virus 1 infection)	K05152	NA	TNF receptor superfamily member 14 [Source:HGNC Symbol;Acc:HGNC:11912]	1.78791	1.99603	1.97902	3.76105	2.77945	3.18407	0.59262	-0.754822	0.0247428	0.578188	down	no
ENSG00000076924	XAB2	ENST00000358368;ENST00000595288;ENST00000600230;ENST00000596134	GO:0000349(generation of catalytic spliceosome for first transesterification step);GO:0000398(mRNA splicing, via spliceosome);GO:0000974(Prp19 complex);GO:0001824(blastocyst development);GO:0005515(protein binding);GO:0005634(nucleus);GO:0005654(nucleoplasm);GO:0005681(spliceosomal complex);GO:0006281(DNA repair);GO:0006283(transcription-coupled nucleotide-excision repair);GO:0006351(transcriptio…	03040(Spliceosome);03040(Spliceosome)	K12867	NA	XPA binding protein 2 [Source:HGNC Symbol;Acc:HGNC:14089]	13.6368	12.9779	13.5936	25.8241	16.7278	18.8248	0.655108	-0.610196	0.0248673	0.579678	down	no
ENSG00000108439	PNPO	ENST00000642017;ENST00000641323;ENST00000641511;ENST00000584806;ENST00000583245;ENST00000434554;ENST00000225573;ENST00000641305;ENST00000641285;ENST00000641856	GO:0004733(pyridoxamine-phosphate oxidase activity);GO:0005515(protein binding);GO:0005654(nucleoplasm);GO:0005829(cytosol);GO:0008615(pyridoxine biosynthetic process);GO:0010181(FMN binding);GO:0016491(oxidoreductase activity);GO:0016638(oxidoreductase activity, acting on the CH-NH2 group of donors);GO:0030170(pyridoxal phosphate binding);GO:0042803(protein homodimerization activity);GO:0042816(…	00750(Vitamin B6 metabolism);00750(Vitamin B6 metabolism)	K00275	EC:1.4.3.5	pyridoxamine 5'-phosphate oxidase [Source:HGNC Symbol;Acc:HGNC:30260]	1.95511	1.51885	0.557429	6.09553	1.55321	1.78486	0.427345	-1.22653	0.0249144	0.579678	down	yes
ENSG00000257379	AC023509	ENST00000547717	NA	NA	NA	NA	novel transcript	0.706785	0.508307	0.434069	0.269096	0.888651	4.32945	0.300547	-1.73434	0.0249376	0.579678	down	yes
ENSG00000160932	LY6E	ENST00000519546;ENST00000521003;ENST00000429120;ENST00000521699;ENST00000522971;ENST00000520466;ENST00000292494;ENST00000521182;ENST00000522024;ENST00000522528;ENST00000520531;ENST00000519615;ENST00000523847;ENST00000519611	GO:0005576(extracellular region);GO:0005886(plasma membrane);GO:0007166(cell surface receptor signaling pathway);GO:0016020(membrane);GO:0030550(acetylcholine receptor inhibitor activity);GO:0031225(anchored component of membrane);GO:2000272(negative regulation of signaling receptor activity);GO:2000272(negative regulation of signaling receptor activity)	NA	K06846	NA	lymphocyte antigen 6 family member E [Source:HGNC Symbol;Acc:HGNC:6727]	30.7582	29.7262	29.4898	45.7007	35.149	54.8079	0.663245	-0.592386	0.0250716	0.580735	down	no
ENSG00000261652	C15orf65	ENST00000569691;ENST00000570794	NA	NA	NA	NA	chromosome 15 open reading frame 65 [Source:HGNC Symbol;Acc:HGNC:44654]	9.59112	8.91345	9.20168	1.72797	6.45819	5.13097	2.0805	1.05693	0.0251105	0.580735	up	yes
ENSG00000197136	PCNX3	ENST00000439247;ENST00000355703;ENST00000530174;ENST00000531280	GO:0016020(membrane);GO:0016021(integral component of membrane);GO:0016021(integral component of membrane)	NA	NA	NA	pecanex 3 [Source:HGNC Symbol;Acc:HGNC:18760]	5.83212	5.46987	5.84505	10.4416	7.37706	8.45199	0.652707	-0.615492	0.025173	0.580735	down	no
ENSG00000183054	RGPD6	ENST00000463822;ENST00000473101;ENST00000329516	GO:0005096(GTPase activator activity);GO:0005515(protein binding);GO:0005623(cell);GO:0005634(nucleus);GO:0005643(nuclear pore);GO:0005737(cytoplasm);GO:0006607(NLS-bearing protein import into nucleus);GO:0008536(Ran GTPase binding);GO:0043547(positive regulation of GTPase activity);GO:0046907(intracellular transport);GO:0046907(intracellular transport)	NA	NA	NA	RANBP2-like and GRIP domain containing 6 [Source:HGNC Symbol;Acc:HGNC:32419]	0.144764	0.0908038	0.132568	0	0.0635684	0	5.79118	2.53386	0.0251982	0.580735	up	yes
ENSG00000261553	AL137782	ENST00000563635	NA	NA	NA	NA	novel transcript	1.76008	2.5587	2.9347	0.903841	1.70622	1.00395	2.00704	1.00507	0.0252018	0.580735	up	yes
ENSG00000112110	MRPL18	ENST00000476826;ENST00000367034;ENST00000479638;ENST00000480842	GO:0003723(RNA binding);GO:0003735(structural constituent of ribosome);GO:0005615(extracellular space);GO:0005622(intracellular);GO:0005739(mitochondrion);GO:0005743(mitochondrial inner membrane);GO:0005761(mitochondrial ribosome);GO:0005762(mitochondrial large ribosomal subunit);GO:0005840(ribosome);GO:0006412(translation);GO:0008097(5S rRNA binding);GO:0035928(rRNA import into mitochondrion);GO…	03010(Ribosome);03010(Ribosome)	K02881	NA	mitochondrial ribosomal protein L18 [Source:HGNC Symbol;Acc:HGNC:14477]	154.807	150.105	142.318	76.5228	107.163	103.445	1.55758	0.639311	0.025377	0.583589	up	no
ENSG00000172009	THOP1	ENST00000590970;ENST00000589087;ENST00000586677;ENST00000307741;ENST00000395212;ENST00000590533;ENST00000587468;ENST00000585338;ENST00000592639;ENST00000585673;ENST00000586780;ENST00000587401	GO:0000209(protein polyubiquitination);GO:0004222(metalloendopeptidase activity);GO:0005737(cytoplasm);GO:0005758(mitochondrial intermembrane space);GO:0005829(cytosol);GO:0006508(proteolysis);GO:0006518(peptide metabolic process);GO:0008233(peptidase activity);GO:0008237(metallopeptidase activity);GO:0016787(hydrolase activity);GO:0042277(peptide binding);GO:0046872(metal ion binding);GO:0046872…	04614(Renin-angiotensin system);05143(African trypanosomiasis);05143(African trypanosomiasis)	K01392	EC:3.4.24.15	thimet oligopeptidase 1 [Source:HGNC Symbol;Acc:HGNC:11793]	8.66362	11.7219	8.80993	18.9298	12.3217	14.0904	0.643896	-0.635101	0.0254136	0.583589	down	no
ENSG00000112578	BYSL	ENST00000475702;ENST00000230340;ENST00000489290;ENST00000372996;ENST00000494032	GO:0000462(maturation of SSU-rRNA from tricistronic rRNA transcript (SSU-rRNA, 5.8S rRNA, LSU-rRNA));GO:0001701(in utero embryonic development);GO:0001825(blastocyst formation);GO:0001829(trophectodermal cell differentiation);GO:0003723(RNA binding);GO:0005515(protein binding);GO:0005634(nucleus);GO:0005654(nucleoplasm);GO:0005730(nucleolus);GO:0005737(cytoplasm);GO:0005829(cytosol);GO:0006364(rR…	NA	NA	NA	bystin like [Source:HGNC Symbol;Acc:HGNC:1157]	23.0646	22.0956	24.2348	47.7725	29.0194	31.9586	0.638112	-0.648119	0.0256408	0.58779	down	no
ENSG00000285106	AC016831	ENST00000644432;ENST00000643866;ENST00000642963;ENST00000647102;ENST00000643779	NA	NA	NA	NA	novel transcript	0.350355	0.308575	0.124422	0.115453	0.0280421	0.130361	2.86045	1.51624	0.0257892	0.590173	up	yes
ENSG00000113163	COL4A3BP	ENST00000644072;ENST00000643780;ENST00000644516;ENST00000645483;ENST00000646511;ENST00000644445;ENST00000644912;ENST00000604926;ENST00000642488;ENST00000646172;ENST00000647512;ENST00000357457;ENST00000642556;ENST00000647127;ENST00000643158;ENST00000405807;ENST00000261415;ENST00000646713;ENST00000646302;ENST00000642225	GO:0000902(cell morphogenesis);GO:0001701(in utero embryonic development);GO:0003007(heart morphogenesis);GO:0005515(protein binding);GO:0005581(collagen trimer);GO:0005654(nucleoplasm);GO:0005737(cytoplasm);GO:0005739(mitochondrion);GO:0005783(endoplasmic reticulum);GO:0005789(endoplasmic reticulum membrane);GO:0005794(Golgi apparatus);GO:0005829(cytosol);GO:0006672(ceramide metabolic process);G…	NA	K08283	NA	collagen type IV alpha 3 binding protein [Source:HGNC Symbol;Acc:HGNC:2205]	1.39794	1.14978	0.724551	0.297987	0.382089	0.922231	2.04222	1.03014	0.0259437	0.591171	up	yes
ENSG00000174177	CTU2	ENST00000453996;ENST00000566637;ENST00000312060;ENST00000564584;ENST00000565071;ENST00000562011;ENST00000564105;ENST00000567949;ENST00000567316;ENST00000564921	GO:0000049(tRNA binding);GO:0002098(tRNA wobble uridine modification);GO:0002143(tRNA wobble position uridine thiolation);GO:0005515(protein binding);GO:0005737(cytoplasm);GO:0005829(cytosol);GO:0006400(tRNA modification);GO:0008033(tRNA processing);GO:0016779(nucleotidyltransferase activity);GO:0016783(sulfurtransferase activity);GO:0032447(protein urmylation);GO:0032991(protein-containing compl…	04122(Sulfur relay system);04122(Sulfur relay system)	K14169	NA	cytosolic thiouridylase subunit 2 [Source:HGNC Symbol;Acc:HGNC:28005]	9.01853	9.73644	8.64881	15.3368	13.1678	13.8332	0.647265	-0.627571	0.0259654	0.591171	down	no
ENSG00000225972	MTND1P23	ENST00000416931	NA	NA	NA	NA	MT-ND1 pseudogene 23 [Source:HGNC Symbol;Acc:HGNC:42092]	8.18694	0.787163	3.66427	1.90939	0.294596	0.968821	3.98334	1.99398	0.0259942	0.591171	up	yes
ENSG00000112394	SLC16A10	ENST00000368851;ENST00000419619;ENST00000439288;ENST00000368850;ENST00000465319;ENST00000612036	GO:0003333(amino acid transmembrane transport);GO:0005886(plasma membrane);GO:0005887(integral component of plasma membrane);GO:0006865(amino acid transport);GO:0015171(amino acid transmembrane transporter activity);GO:0015173(aromatic amino acid transmembrane transporter activity);GO:0015349(thyroid hormone transmembrane transporter activity);GO:0015801(aromatic amino acid transport);GO:0016020(…	04919(Thyroid hormone signaling pathway);04974(Protein digestion and absorption);04974(Protein digestion and absorption)	K08187	NA	solute carrier family 16 member 10 [Source:HGNC Symbol;Acc:HGNC:17027]	6.14902	5.79678	5.91574	1.77896	4.44096	4.3364	1.69202	0.758749	0.0260399	0.591171	up	no
ENSG00000104518	GSDMD	ENST00000526469;ENST00000524846;ENST00000531173;ENST00000528475;ENST00000526406;ENST00000533348;ENST00000525208;ENST00000525721;ENST00000534602;ENST00000262580;ENST00000529854;ENST00000534018;ENST00000533888;ENST00000526051;ENST00000531184	GO:0001786(phosphatidylserine binding);GO:0002376(immune system process);GO:0005515(protein binding);GO:0005546(phosphatidylinositol-4,5-bisphosphate binding);GO:0005576(extracellular region);GO:0005615(extracellular space);GO:0005654(nucleoplasm);GO:0005737(cytoplasm);GO:0005829(cytosol);GO:0005886(plasma membrane);GO:0006954(inflammatory response);GO:0012501(programmed cell death);GO:0016020(me…	04621(NOD-like receptor signaling pathway);04621(NOD-like receptor signaling pathway)	K20917	NA	gasdermin D [Source:HGNC Symbol;Acc:HGNC:25697]	4.04275	4.83885	3.49398	6.67581	6.20942	7.06634	0.620281	-0.689006	0.0260555	0.591171	down	no
ENSG00000178896	EXOSC4	ENST00000527954;ENST00000316052;ENST00000525936	GO:0000175(3'-5'-exoribonuclease activity);GO:0000176(nuclear exosome (RNase complex));GO:0000177(cytoplasmic exosome (RNase complex));GO:0000178(exosome (RNase complex));GO:0000460(maturation of 5.8S rRNA);GO:0000956(nuclear-transcribed mRNA catabolic process);GO:0003723(RNA binding);GO:0005515(protein binding);GO:0005634(nucleus);GO:0005654(nucleoplasm);GO:0005730(nucleolus);GO:0005737(cytoplas…	03018(RNA degradation);03018(RNA degradation)	K11600	NA	exosome component 4 [Source:HGNC Symbol;Acc:HGNC:18189]	36.7673	39.526	35.2957	89.7306	46.4896	44.9417	0.615963	-0.699085	0.0261036	0.591252	down	no
ENSG00000196741	LINC01560	ENST00000624822;ENST00000357412	NA	NA	NA	NA	long intergenic non-protein coding RNA 1560 [Source:HGNC Symbol;Acc:HGNC:27333]	0.798325	0.976839	0.912311	0.114534	0.691611	0.1579	2.78771	1.47908	0.0262024	0.592143	up	yes
ENSG00000184304	PRKD1	ENST00000331968;ENST00000468370;ENST00000616995;ENST00000546371	GO:0000166(nucleotide binding);GO:0000421(autophagosome membrane);GO:0001525(angiogenesis);GO:0001938(positive regulation of endothelial cell proliferation);GO:0002376(immune system process);GO:0004672(protein kinase activity);GO:0004674(protein serine/threonine kinase activity);GO:0004697(protein kinase C activity);GO:0005515(protein binding);GO:0005524(ATP binding);GO:0005634(nucleus);GO:000573…	04015(Rap1 signaling pathway);04925(Aldosterone synthesis and secretion);04925(Aldosterone synthesis and secretion)	NA	NA	protein kinase D1 [Source:HGNC Symbol;Acc:HGNC:9407]	3.00868	2.54625	2.55979	1.05774	1.55339	1.78807	1.84459	0.883303	0.0262426	0.592143	up	no
ENSG00000100241	SBF1	ENST00000470434;ENST00000348911;ENST00000380817;ENST00000473724;ENST00000399627;ENST00000477234;ENST00000476293	GO:0005085(guanyl-nucleotide exchange factor activity);GO:0005737(cytoplasm);GO:0005789(endoplasmic reticulum membrane);GO:0005829(cytosol);GO:0006470(protein dephosphorylation);GO:0006661(phosphatidylinositol biosynthetic process);GO:0007283(spermatogenesis);GO:0008138(protein tyrosine/serine/threonine phosphatase activity);GO:0016021(integral component of membrane);GO:0016604(nuclear body);GO:0…	NA	K18061	NA	SET binding factor 1 [Source:HGNC Symbol;Acc:HGNC:10542]	4.51731	3.95196	5.05454	5.72768	6.20571	8.85771	0.650461	-0.620466	0.0262768	0.592143	down	no
ENSG00000258988	AL135978	ENST00000553618	NA	NA	NA	NA	splicing factor 3b, subunit 4, 49kDa (SF3B4) pseudogene	0.255921	0.288854	0.238266	0.656056	0.872841	0.325775	0.422199	-1.244	0.0263738	0.592905	down	yes
ENSG00000011021	CLCN6	ENST00000346436;ENST00000446542;ENST00000376492;ENST00000400892;ENST00000376497;ENST00000494028;ENST00000376496;ENST00000312413	GO:0000166(nucleotide binding);GO:0005247(voltage-gated chloride channel activity);GO:0005515(protein binding);GO:0005524(ATP binding);GO:0005765(lysosomal membrane);GO:0005768(endosome);GO:0006811(ion transport);GO:0006821(chloride transport);GO:0006884(cell volume homeostasis);GO:0007165(signal transduction);GO:0009612(response to mechanical stimulus);GO:0010008(endosome membrane);GO:0015297(an…	NA	K05015	NA	chloride voltage-gated channel 6 [Source:HGNC Symbol;Acc:HGNC:2024]	2.63657	1.98124	2.50013	1.12208	0.253574	1.58195	2.40666	1.26703	0.0264	0.592905	up	yes
ENSG00000159176	CSRP1	ENST00000533402;ENST00000367306;ENST00000527662;ENST00000471596;ENST00000340006;ENST00000481851;ENST00000533432;ENST00000533188;ENST00000529975;ENST00000526317;ENST00000530120	GO:0003723(RNA binding);GO:0005634(nucleus);GO:0005925(focal adhesion);GO:0008270(zinc ion binding);GO:0046872(metal ion binding);GO:0070062(extracellular exosome);GO:0070527(platelet aggregation);GO:0070527(platelet aggregation)	NA	NA	NA	cysteine and glycine rich protein 1 [Source:HGNC Symbol;Acc:HGNC:2469]	19.8269	13.064	17.8379	28.6049	25.3086	21.9642	0.668561	-0.58087	0.0264817	0.593541	down	no
ENSG00000273576	AC009283	ENST00000615852	NA	NA	NA	NA	novel transcript	2.47304	2.52777	2.20397	1.00184	1.11468	1.1694	2.19263	1.13266	0.0265177	0.593541	up	yes
ENSG00000175416	CLTB	ENST00000510734;ENST00000345807;ENST00000310418;ENST00000651832;ENST00000507821	GO:0005198(structural molecule activity);GO:0005515(protein binding);GO:0005802(trans-Golgi network);GO:0005829(cytosol);GO:0005886(plasma membrane);GO:0005905(clathrin-coated pit);GO:0006886(intracellular protein transport);GO:0016020(membrane);GO:0016192(vesicle-mediated transport);GO:0030118(clathrin coat);GO:0030125(clathrin vesicle coat);GO:0030130(clathrin coat of trans-Golgi network vesicl…	04142(Lysosome);04144(Endocytosis);04721(Synaptic vesicle cycle);04961(Endocrine and other factor-regulated calcium reabsorption);05016(Huntington disease);05100(Bacterial invasion of epithelial cells);05100(Bacterial invasion of epithelial cells)	NA	NA	clathrin light chain B [Source:HGNC Symbol;Acc:HGNC:2091]	35.7937	38.5778	49.2129	86.5243	56.4126	50.0041	0.640529	-0.642663	0.0265935	0.594235	down	no
ENSG00000280385	AP000648	ENST00000623539	NA	NA	NA	NA	novel transcript	1.68677	1.33295	1.68854	0.483906	0.757252	1.14743	1.97115	0.97904	0.0267729	0.596177	up	no
ENSG00000170390	DCLK2	ENST00000411937;ENST00000296550	GO:0000166(nucleotide binding);GO:0000226(microtubule cytoskeleton organization);GO:0004672(protein kinase activity);GO:0004674(protein serine/threonine kinase activity);GO:0005524(ATP binding);GO:0005737(cytoplasm);GO:0005856(cytoskeleton);GO:0005874(microtubule);GO:0006468(protein phosphorylation);GO:0016301(kinase activity);GO:0016310(phosphorylation);GO:0016740(transferase activity);GO:001810…	NA	K08805	EC:2.7.11.1	doublecortin like kinase 2 [Source:HGNC Symbol;Acc:HGNC:19002]	1.05862	1.09122	1.22496	0.413672	0.760188	0.523491	1.98827	0.991517	0.0268004	0.596177	up	no
ENSG00000117620	SLC35A3	ENST00000533028;ENST00000638988;ENST00000427993;ENST00000640732;ENST00000640726;ENST00000465289;ENST00000640715;ENST00000639994;ENST00000638371;ENST00000638336;ENST00000638876;ENST00000639807;ENST00000639148;ENST00000640600;ENST00000638929;ENST00000640178	GO:0000139(Golgi membrane);GO:0005462(UDP-N-acetylglucosamine transmembrane transporter activity);GO:0005515(protein binding);GO:0005794(Golgi apparatus);GO:0006047(UDP-N-acetylglucosamine metabolic process);GO:0008643(carbohydrate transport);GO:0015165(pyrimidine nucleotide-sugar transmembrane transporter activity);GO:0016020(membrane);GO:0016021(integral component of membrane);GO:0030173(integr…	NA	K15272	NA	solute carrier family 35 member A3 [Source:HGNC Symbol;Acc:HGNC:11023]	0.286984	0.490235	0.679189	0.192784	0.285622	0.238739	2.03084	1.02208	0.0268151	0.596177	up	yes
ENSG00000078668	VDAC3	ENST00000518563;ENST00000022615;ENST00000522572;ENST00000522069;ENST00000524291;ENST00000521348;ENST00000520115;ENST00000522178	GO:0000166(nucleotide binding);GO:0001662(behavioral fear response);GO:0005515(protein binding);GO:0005634(nucleus);GO:0005739(mitochondrion);GO:0005741(mitochondrial outer membrane);GO:0006811(ion transport);GO:0007268(chemical synaptic transmission);GO:0007270(neuron-neuron synaptic transmission);GO:0007612(learning);GO:0008308(voltage-gated anion channel activity);GO:0015288(porin activity);GO…	04020(Calcium signaling pathway);04022(cGMP-PKG signaling pathway);04216(Ferroptosis);04217(Necroptosis);04218(Cellular senescence);04621(NOD-like receptor signaling pathway);04979(Cholesterol metabolism);05012(Parkinson disease);05016(Huntington disease);05161(Hepatitis B);05166(Human T-cell leukemia virus 1 infection);05203(Viral carcinogenesis);05203(Viral carcinogenesis)	K15041	NA	voltage dependent anion channel 3 [Source:HGNC Symbol;Acc:HGNC:12674]	59.0206	61.9744	61.0314	26.9425	46.3484	43.2627	1.56174	0.643154	0.026938	0.597907	up	no
ENSG00000179958	DCTPP1	ENST00000568434;ENST00000319285;ENST00000568973;ENST00000565758	GO:0000166(nucleotide binding);GO:0000287(magnesium ion binding);GO:0005515(protein binding);GO:0005634(nucleus);GO:0005737(cytoplasm);GO:0005739(mitochondrion);GO:0005829(cytosol);GO:0006253(dCTP catabolic process);GO:0009143(nucleoside triphosphate catabolic process);GO:0016462(pyrophosphatase activity);GO:0016787(hydrolase activity);GO:0032556(pyrimidine deoxyribonucleotide binding);GO:0042262…	00240(Pyrimidine metabolism);00240(Pyrimidine metabolism)	K16904	EC:3.6.1.12	dCTP pyrophosphatase 1 [Source:HGNC Symbol;Acc:HGNC:28777]	72.5953	86.6332	79.1045	160.389	106.813	99.1262	0.650601	-0.620155	0.0270615	0.59906	down	no
ENSG00000239282	CASTOR1	ENST00000407689;ENST00000492159;ENST00000497605;ENST00000404953;ENST00000440839;ENST00000471480	GO:0005515(protein binding);GO:0005737(cytoplasm);GO:0005829(cytosol);GO:0034618(arginine binding);GO:0042802(identical protein binding);GO:0061700(GATOR2 complex);GO:1902531(regulation of intracellular signal transduction);GO:1903432(regulation of TORC1 signaling);GO:1903577(cellular response to L-arginine);GO:1904262(negative regulation of TORC1 signaling);GO:1904262(negative regulation of TORC…	04150(mTOR signaling pathway);04150(mTOR signaling pathway)	K23080	NA	cytosolic arginine sensor for mTORC1 subunit 1 [Source:HGNC Symbol;Acc:HGNC:34423]	0	0.00638348	0.0936143	0.328053	0	0.441678	0.129913	-2.94439	0.0271231	0.59906	down	yes
ENSG00000104313	EYA1	ENST00000340726;ENST00000388742;ENST00000645793;ENST00000388740;ENST00000388741;ENST00000521794;ENST00000422295;ENST00000493349;ENST00000388743;ENST00000647540;ENST00000642391;ENST00000303824;ENST00000645451;ENST00000644427;ENST00000419131;ENST00000518177;ENST00000523327	GO:0001656(metanephros development);GO:0001657(ureteric bud development);GO:0001658(branching involved in ureteric bud morphogenesis);GO:0003151(outflow tract morphogenesis);GO:0003723(RNA binding);GO:0004721(phosphoprotein phosphatase activity);GO:0004725(protein tyrosine phosphatase activity);GO:0005515(protein binding);GO:0005634(nucleus);GO:0005654(nucleoplasm);GO:0005737(cytoplasm);GO:000628…	05202(Transcriptional misregulation in cancer);05202(Transcriptional misregulation in cancer)	K15616	EC:3.1.3.48	EYA transcriptional coactivator and phosphatase 1 [Source:HGNC Symbol;Acc:HGNC:3519]	1.42889	1.2675	1.46607	0.415323	0.857777	0.930162	1.88922	0.917794	0.0271254	0.59906	up	no
ENSG00000155760	FZD7	ENST00000286201	GO:0004888(transmembrane signaling receptor activity);GO:0004930(G protein-coupled receptor activity);GO:0005109(frizzled binding);GO:0005515(protein binding);GO:0005546(phosphatidylinositol-4,5-bisphosphate binding);GO:0005768(endosome);GO:0005886(plasma membrane);GO:0006355(regulation of transcription, DNA-templated);GO:0007165(signal transduction);GO:0007166(cell surface receptor signaling pat…	04150(mTOR signaling pathway);04310(Wnt signaling pathway);04390(Hippo signaling pathway);04550(Signaling pathways regulating pluripotency of stem cells);04916(Melanogenesis);04934(Cushing syndrome);05165(Human papillomavirus infection);05200(Pathways in cancer);05205(Proteoglycans in cancer);05217(Basal cell carcinoma);05224(Breast cancer);05225(Hepatocellular carcinoma);05226(Gastric cancer)	K02432	NA	frizzled class receptor 7 [Source:HGNC Symbol;Acc:HGNC:4045]	0.321028	0.461962	0.378142	0.07451	0.259166	0.16427	2.33184	1.22147	0.0272219	0.599833	up	yes
ENSG00000139946	PELI2	ENST00000267460;ENST00000559044	GO:0000209(protein polyubiquitination);GO:0001934(positive regulation of protein phosphorylation);GO:0005515(protein binding);GO:0005829(cytosol);GO:0008063(Toll signaling pathway);GO:0008592(regulation of Toll signaling pathway);GO:0016567(protein ubiquitination);GO:0016740(transferase activity);GO:0034450(ubiquitin-ubiquitin ligase activity);GO:0043123(positive regulation of I-kappaB kinase/NF-…	NA	K11964	EC:2.3.2.27	pellino E3 ubiquitin protein ligase family member 2 [Source:HGNC Symbol;Acc:HGNC:8828]	0.164652	0.143585	0.192319	0.023039	0.0769647	0.101515	2.48392	1.31262	0.0273137	0.599833	up	yes
ENSG00000068137	PLEKHH3	ENST00000293349;ENST00000591022;ENST00000591196;ENST00000591490;ENST00000591544;ENST00000591476;ENST00000587627;ENST00000456950;ENST00000592974	GO:0005615(extracellular space);GO:0005856(cytoskeleton);GO:0007165(signal transduction);GO:0007165(signal transduction)	NA	NA	NA	pleckstrin homology, MyTH4 and FERM domain containing H3 [Source:HGNC Symbol;Acc:HGNC:26105]	4.96538	2.65962	4.71752	8.33149	5.5378	6.88628	0.594661	-0.74986	0.0273216	0.599833	down	no
ENSG00000278318	ZNF229	ENST00000620012;ENST00000613197;ENST00000614049	GO:0000981(DNA-binding transcription factor activity, RNA polymerase II-specific);GO:0003676(nucleic acid binding);GO:0003677(DNA binding);GO:0005622(intracellular);GO:0005634(nucleus);GO:0006355(regulation of transcription, DNA-templated);GO:0006357(regulation of transcription by RNA polymerase II);GO:0046872(metal ion binding);GO:0046872(metal ion binding)	05168(Herpes simplex virus 1 infection);05168(Herpes simplex virus 1 infection)	K09228	NA	zinc finger protein 229 [Source:HGNC Symbol;Acc:HGNC:13022]	1.14367	1.28592	1.34031	0.380967	0.742096	0.821024	1.93916	0.955433	0.0273703	0.599833	up	no
ENSG00000099219	ERMP1	ENST00000462592;ENST00000339450;ENST00000489219;ENST00000487088;ENST00000214893;ENST00000475005	GO:0005783(endoplasmic reticulum);GO:0005789(endoplasmic reticulum membrane);GO:0006508(proteolysis);GO:0008233(peptidase activity);GO:0008237(metallopeptidase activity);GO:0016020(membrane);GO:0016021(integral component of membrane);GO:0016787(hydrolase activity);GO:0046872(metal ion binding);GO:0046872(metal ion binding)	NA	NA	NA	endoplasmic reticulum metallopeptidase 1 [Source:HGNC Symbol;Acc:HGNC:23703]	3.65569	3.15844	3.87332	0.634024	1.00397	3.35911	2.13873	1.09675	0.0273863	0.599833	up	yes
[truncated: 290 more rows]

## Sheet: S6. 0.4 uM vs Control DE genes
gene_id	gene_name	transcript_id	GO	KEGG	KO_ENTRY	EC	Description	FPKM.P400_1	FPKM.P400_2	FPKM.P400_3	FPKM.C1	FPKM.C2	FPKM.C3	fc	log2(fc)	pval	qval	regulation	significant
[truncated: 3,499 more rows]
